# Supplementary material for: High-fat intake reshapes the circadian transcriptome profile and metabolism in murine meibomian glands
Source: Front Nutr. 2023 Mar 16;10:1146916. doi: 10.3389/fnut.2023.1146916 (PMC10062204; doi:10.3389/fnut.2023.1146916)
Supplement: Supplementary Table 1 — Cycling genes (JTK_adj P < 0.05) of all MG genes for NC- (1,397) and HFD-fed (1,722) mice in Figure 2B. [file Table_1.XLSX]

## Sheet: Supplementary Table 1
Cycling_for_NC_1397
gene_symbol	BH.Q	ADJ.P	PER	LAG	AMP
Tef	0.365283	0.000396825	24	12	26.7534
Tmem176b	0.365283	0.000396825	24	15	23.2803
Nr1d1	0.365283	0.000396825	24	9	21.6775
Gm39972	0.365283	0.000396825	24	13.5	14.8339
Per3	0.365283	0.000396825	24	12	8.71922
H2bc4	0.365283	0.000396825	24	3	8.64733
Chmp2b	0.365283	0.000396825	24	1.5	7.54012
Per2	0.365283	0.000396825	24	15	6.59672
Ing4	0.365283	0.000396825	24	4.5	3.126
Cdkn1b	0.365283	0.000396825	24	3	2.60333
Ccne1	0.365283	0.000396825	24	16.5	2.08243
Zranb2	0.365283	0.000396825	24	3	1.71356
Snx14	0.365283	0.000396825	24	4.5	1.17321
Smyd2	0.365283	0.000396825	24	18	1.08659
Faap24	0.365283	0.000396825	24	22.5	0.763675
Gnmt	0.365283	0.000396825	24	22.5	0.394801
Comtd1	0.365283	0.000396825	24	12	0.252201
Frmd5	0.365283	0.000396825	24	18	0.0318198
Ppfia4	0.365283	0.00178571	24	7.5	0.162635
Gm40862	0.365283	0.00178571	24	10.5	0.127279
Gm2240	0.365283	0.00178571	24	6	0.0654074
Plac8	0.365283	0.0031746	24	18	150.655
Ifitm3	0.365283	0.0031746	24	19.5	134.198
Anxa2	0.365283	0.0031746	24	7.5	110.348
Dbp	0.365283	0.0031746	24	12	20.6074
Mal2	0.365283	0.0031746	24	15	20.1802
Dstn	0.365283	0.0031746	24	7.5	19.9357
Mgp	0.365283	0.0031746	24	19.5	18.1844
Nr1d2	0.365283	0.0031746	24	10.5	15.7131
Hmgb2	0.365283	0.0031746	24	22.5	15.3206
Ucp2	0.365283	0.0031746	24	15	15.0036
Kpna2	0.365283	0.0031746	24	22.5	14.93
Bzw1	0.365283	0.0031746	24	0	10.3202
Jpt1	0.365283	0.0031746	24	22.5	9.98906
Top2a	0.365283	0.0031746	24	22.5	9.69208
Tcp11l2	0.365283	0.0031746	24	7.5	7.30441
Tmem14c	0.365283	0.0031746	24	18	7.17831
Anln	0.365283	0.0031746	24	0	6.88427
Slc22a5	0.365283	0.0031746	24	7.5	6.85776
Lgi2	0.365283	0.0031746	24	9	6.67627
Pbp2	0.365283	0.0031746	24	18	6.14063
Ccna2	0.365283	0.0031746	24	22.5	5.96916
Cry1	0.365283	0.0031746	24	19.5	5.80653
Arntl	0.365283	0.0031746	24	1.5	5.75938
Tuba1c	0.365283	0.0031746	24	22.5	5.17131
Tpx2	0.365283	0.0031746	24	0	5.06465
Coq10b	0.365283	0.0031746	24	12	4.93914
Lce1m	0.365283	0.0031746	24	13.5	4.34753
Spop	0.365283	0.0031746	24	1.5	4.22732
Il1r1	0.365283	0.0031746	24	1.5	4.09651
Plk1	0.365283	0.0031746	24	0	4.02462
Kif2c	0.365283	0.0031746	24	0	3.93858
Smc4	0.365283	0.0031746	24	22.5	3.91855
Uba3	0.365283	0.0031746	24	0	3.59682
Kifc1	0.365283	0.0031746	24	0	3.54319
Leo1	0.365283	0.0031746	24	0	3.48721
Naa60	0.365283	0.0031746	24	15	3.39647
Gpsm2	0.365283	0.0031746	24	0	3.19259
Kif11	0.365283	0.0031746	24	22.5	3.14545
Nde1	0.365283	0.0031746	24	0	3.06236
Kif22	0.365283	0.0031746	24	0	3.03997
Calcoco1	0.365283	0.0031746	24	7.5	2.96278
Ect2	0.365283	0.0031746	24	0	2.94981
2310050C09Rik	0.365283	0.0031746	24	13.5	2.83903
Stt3b	0.365283	0.0031746	24	19.5	2.75654
Pole3	0.365283	0.0031746	24	0	2.75123
Mcm2	0.365283	0.0031746	24	16.5	2.72354
Shmt1	0.365283	0.0031746	24	16.5	2.70409
Lama3	0.365283	0.0031746	24	7.5	2.6434
Trim2	0.365283	0.0031746	24	7.5	2.6163
Mvb12a	0.365283	0.0031746	24	18	2.55619
Clock	0.365283	0.0031746	24	0	2.48489
Shcbp1	0.365283	0.0031746	24	22.5	2.45896
Spag5	0.365283	0.0031746	24	0	2.27158
Aph1a	0.365283	0.0031746	24	18	2.26392
Spon2	0.365283	0.0031746	24	1.5	2.13311
Cip2a	0.365283	0.0031746	24	0	2.05415
Npas2	0.365283	0.0031746	24	1.5	2.03175
Ska2	0.365283	0.0031746	24	0	1.95456
Wipi1	0.365283	0.0031746	24	7.5	1.8096
Fam76a	0.365283	0.0031746	24	12	1.7
Ms4a6c	0.365283	0.0031746	24	19.5	1.67761
Dstyk	0.365283	0.0031746	24	7.5	1.6617
Adamtsl5	0.365283	0.0031746	24	10.5	1.61574
Arhgap19	0.365283	0.0031746	24	0	1.52382
Cenpc1	0.365283	0.0031746	24	0	1.52264
Snf8	0.365283	0.0031746	24	21	1.5191
Fbxl20	0.365283	0.0031746	24	7.5	1.47432
Lce1l	0.365283	0.0031746	24	13.5	1.4531
Papola	0.365283	0.0031746	24	22.5	1.45193
Slc17a5	0.365283	0.0031746	24	7.5	1.35293
Bid	0.365283	0.0031746	24	10.5	1.33525
Tjap1	0.365283	0.0031746	24	9	1.32347
Lgr4	0.365283	0.0031746	24	7.5	1.31699
Cenpp	0.365283	0.0031746	24	22.5	1.28458
Sept10'	0.365283	0.0031746	24	1.5	1.26867
Ccz1	0.365283	0.0031746	24	21	1.26395
LOC115488787	0.365283	0.0031746	24	6	1.24333
Sh2b3	0.365283	0.0031746	24	13.5	1.2174
Pnpo	0.365283	0.0031746	24	12	1.12784
LOC108167440	0.365283	0.0031746	24	16.5	1.12253
Antxr1	0.365283	0.0031746	24	6	1.11487
Dhx32	0.365283	0.0031746	24	0	1.10544
Podn	0.365283	0.0031746	24	18	1.0966
Rnf26	0.365283	0.0031746	24	22.5	1.08305
Lrig1	0.365283	0.0031746	24	7.5	1.06537
Sgo1	0.365283	0.0031746	24	22.5	1.06361
Kif15	0.365283	0.0031746	24	22.5	1.05948
Nmral1	0.365283	0.0031746	24	19.5	1.04063
Fbxo7	0.365283	0.0031746	24	18	1.01941
Prag1	0.365283	0.0031746	24	0	1.00173
Il15ra	0.365283	0.0031746	24	18	0.986414
Gtse1	0.365283	0.0031746	24	22.5	0.961665
Kmt5b	0.365283	0.0031746	24	4.5	0.882705
Tubd1	0.365283	0.0031746	24	21	0.84735
Ccl12	0.365283	0.0031746	24	21	0.784889
Fermt1	0.365283	0.0031746	24	7.5	0.771336
Mxra7	0.365283	0.0031746	24	9	0.712999
Surf6	0.365283	0.0031746	24	18	0.655252
Gen1	0.365283	0.0031746	24	22.5	0.638164
Otud4	0.365283	0.0031746	24	15	0.621075
Tbc1d31	0.365283	0.0031746	24	0	0.591613
Rapgef3	0.365283	0.0031746	24	10.5	0.566864
Wrap73	0.365283	0.0031746	24	19.5	0.56215
Fchsd1	0.365283	0.0031746	24	6	0.52267
Slc12a6	0.365283	0.0031746	24	4.5	0.510295
Ifi214	0.365283	0.0031746	24	18	0.507938
Tmem129	0.365283	0.0031746	24	21	0.507349
Txnl4b	0.365283	0.0031746	24	0	0.477297
Ftsj1	0.365283	0.0031746	24	0	0.473172
Gm7694	0.365283	0.0031746	24	7.5	0.456084
Lrrc36	0.365283	0.0031746	24	3	0.454905
Opa1	0.365283	0.0031746	24	1.5	0.437228
Etnk2	0.365283	0.0031746	24	1.5	0.426032
Col18a1	0.365283	0.0031746	24	3	0.423086
Cenpq	0.365283	0.0031746	24	22.5	0.421907
Zer1	0.365283	0.0031746	24	7.5	0.407765
Zfp426	0.365283	0.0031746	24	4.5	0.400694
Tube1	0.365283	0.0031746	24	21	0.380659
Zfp618	0.365283	0.0031746	24	7.5	0.352375
Cdc73	0.365283	0.0031746	24	22.5	0.335876
Mns1	0.365283	0.0031746	24	0	0.333519
C030006K11Rik	0.365283	0.0031746	24	10.5	0.267522
Lag3	0.365283	0.0031746	24	16.5	0.262219
Prss16	0.365283	0.0031746	24	21	0.195633
Actr3b	0.365283	0.0031746	24	0	0.19033
Vgll1	0.365283	0.0031746	24	9	0.177366
Cyp2a4	0.365283	0.0031746	24	13.5	0.175598
3110040M04Rik	0.365283	0.0031746	24	22.5	0.164992
Lpar2	0.365283	0.0031746	24	9	0.159099
Kbtbd8	0.365283	0.0031746	24	18	0.153206
Wfdc12	0.365283	0.0031746	24	15	0.149082
Amer1	0.365283	0.0031746	24	7.5	0.11844
Fam110b	0.365283	0.0031746	24	1.5	0.0942809
Armcx6	0.365283	0.0031746	24	3	0.0824958
Pcdh12	0.365283	0.0031746	24	1.5	0.05539
Srxn1	0.43058	0.00853175	24	19.5	1.73477
Ric8a	0.43058	0.00853175	24	6	0.976986
Rbm33	0.43058	0.00853175	24	7.5	0.76014
Chd2	0.43058	0.00853175	24	6	0.67293
Ccdc154	0.43058	0.00853175	24	13.5	0.535044
Skint9	0.43058	0.00853175	24	13.5	0.345304
Gpr171	0.43058	0.00853175	24	18	0.338233
Fam72a	0.43058	0.00853175	24	21	0.243952
H1f3	0.43058	0.00853175	24	1.5	0.235113
Mycbpap	0.43058	0.00853175	24	6	0.203882
Chst3	0.43058	0.00853175	24	1.5	0.169706
Cd96	0.43058	0.00853175	24	16.5	0.146135
Gfi1	0.43058	0.00853175	24	16.5	0.0895669
Gm33373	0.43058	0.00853175	24	19.5	0.0730677
Fhad1	0.43058	0.00853175	24	4.5	0.0524438
Nkapl	0.43058	0.00853175	24	1.5	0.0282843
Itih2	0.43058	0.00853175	24	6	0.0259272
4930590J08Rik	0.43058	0.00853175	24	6	0.0206239
Pgbd5	0.43058	0.00853175	24	21	0.0200347
Fam71b	0.43058	0.00853175	24	18	0.0200347
Dchs2	0.43058	0.00853175	24	3	0.0164992
Cbr2	0.43058	0.0138889	24	12	837.774
Emp1	0.43058	0.0138889	24	12	287.946
Anxa1	0.43058	0.0138889	24	15	163.059
Gm42368	0.43058	0.0138889	24	13.5	55.6658
Stmn1	0.43058	0.0138889	24	22.5	31.4032
Hnrnpa2b1	0.43058	0.0138889	24	21	23.5885
Tubb4b	0.43058	0.0138889	24	0	21.3711
Ranbp1	0.43058	0.0138889	24	19.5	19.8438
Gm43305	0.43058	0.0138889	24	13.5	19.2451
Anxa7	0.43058	0.0138889	24	10.5	18.2021
Id1	0.43058	0.0138889	24	13.5	15.2464
Ube2c	0.43058	0.0138889	24	0	14.6418
2200002D01Rik	0.43058	0.0138889	24	9	14.6018
Ccnd1	0.43058	0.0138889	24	15	13.3737
Cenpa	0.43058	0.0138889	24	1.5	12.5682
Car12	0.43058	0.0138889	24	7.5	12.2636
Cdc20	0.43058	0.0138889	24	1.5	12.2447
Hspd1	0.43058	0.0138889	24	21	11.7981
Prr13	0.43058	0.0138889	24	22.5	11.5683
Hsp90aa1	0.43058	0.0138889	24	22.5	11.4174
Arl1	0.43058	0.0138889	24	0	9.54594
Mid1ip1	0.43058	0.0138889	24	13.5	9.32674
Stip1	0.43058	0.0138889	24	21	9.22892
Prc1	0.43058	0.0138889	24	0	8.68622
Vcp	0.43058	0.0138889	24	0	8.35152
Ccnb1	0.43058	0.0138889	24	0	8.31558
Vat1	0.43058	0.0138889	24	13.5	8.24369
Lsm3	0.43058	0.0138889	24	21	8.2319
Sqstm1	0.43058	0.0138889	24	4.5	8.22896
Fkbp4	0.43058	0.0138889	24	21	8.11169
Naa20	0.43058	0.0138889	24	21	8.05748
Avpi1	0.43058	0.0138889	24	12	7.94317
Cdca3	0.43058	0.0138889	24	0	7.71984
H2afx	0.43058	0.0138889	24	22.5	7.71336
Anp32e	0.43058	0.0138889	24	22.5	7.61436
C1qa	0.43058	0.0138889	24	19.5	7.17772
Psmc3	0.43058	0.0138889	24	22.5	6.93318
Tmem248	0.43058	0.0138889	24	9	6.90313
Cyc1	0.43058	0.0138889	24	19.5	6.8719
Jag2	0.43058	0.0138889	24	10.5	6.72517
Tns4	0.43058	0.0138889	24	10.5	6.68216
Wdr26	0.43058	0.0138889	24	9	6.67862
Tle5	0.43058	0.0138889	24	18	6.54192
Cks1b	0.43058	0.0138889	24	22.5	6.46531
Thra	0.43058	0.0138889	24	9	6.27086
Zfp36l1	0.43058	0.0138889	24	15	6.26438
Crot	0.43058	0.0138889	24	7.5	5.87488
C1qc	0.43058	0.0138889	24	19.5	5.6816
Mcm3	0.43058	0.0138889	24	18	5.65685
Ckap2l	0.43058	0.0138889	24	0	5.60382
Pglyrp4	0.43058	0.0138889	24	18	5.5502
1700047I17Rik2	0.43058	0.0138889	24	12	5.52958
Cirbp	0.43058	0.0138889	24	7.5	5.45415
Pnrc2	0.43058	0.0138889	24	3	5.34926
Rorc	0.43058	0.0138889	24	19.5	5.29918
Pbk	0.43058	0.0138889	24	21	5.28268
Akr1e1	0.43058	0.0138889	24	4.5	5.27148
Mad2l1	0.43058	0.0138889	24	21	4.90143
Txn2	0.43058	0.0138889	24	19.5	4.78829
Kif23	0.43058	0.0138889	24	1.5	4.68223
Kif20a	0.43058	0.0138889	24	1.5	4.49425
Ssr1	0.43058	0.0138889	24	19.5	4.45242
Lrrc59	0.43058	0.0138889	24	18	4.41588
Aurkb	0.43058	0.0138889	24	21	4.38229
Smagp	0.43058	0.0138889	24	12	4.33574
Tubg1	0.43058	0.0138889	24	21	4.33044
Adh5	0.43058	0.0138889	24	21	4.28507
Knstrn	0.43058	0.0138889	24	1.5	4.27564
Gm40525	0.43058	0.0138889	24	13.5	4.27092
Itga6	0.43058	0.0138889	24	7.5	4.20139
Fbxo32	0.43058	0.0138889	24	6	4.14011
Cdca8	0.43058	0.0138889	24	0	4.1077
Eif4a3	0.43058	0.0138889	24	19.5	4.09297
Nudt19	0.43058	0.0138889	24	16.5	4.08354
Vopp1	0.43058	0.0138889	24	12	4.05879
Ahnak2	0.43058	0.0138889	24	9	4.03699
Rin2	0.43058	0.0138889	24	3	4.02933
Prxl2c	0.43058	0.0138889	24	4.5	3.98514
Pimreg	0.43058	0.0138889	24	1.5	3.9433
Pold2	0.43058	0.0138889	24	19.5	3.90853
Aurka	0.43058	0.0138889	24	0	3.90087
Tmem173	0.43058	0.0138889	24	16.5	3.78479
Cacybp	0.43058	0.0138889	24	21	3.66753
Tacc3	0.43058	0.0138889	24	0	3.66517
Plekhg6	0.43058	0.0138889	24	9	3.64985
Immt	0.43058	0.0138889	24	21	3.64278
Rac3	0.43058	0.0138889	24	12	3.6363
Gsta2	0.43058	0.0138889	24	6	3.59682
Aarsd1	0.43058	0.0138889	24	19.5	3.499
Nop16	0.43058	0.0138889	24	18	3.4224
Ip6k2	0.43058	0.0138889	24	7.5	3.32929
Epb41l4b	0.43058	0.0138889	24	9	3.2963
Rpa3	0.43058	0.0138889	24	19.5	3.29394
Hsdl2	0.43058	0.0138889	24	3	3.27626
Nucks1	0.43058	0.0138889	24	22.5	3.16666
Clstn1	0.43058	0.0138889	24	6	3.13013
Trim59	0.43058	0.0138889	24	0	3.10891
Nfe2l3	0.43058	0.0138889	24	4.5	3.05117
Hmmr	0.43058	0.0138889	24	1.5	3.01051
Hspa4l	0.43058	0.0138889	24	0	2.9946
Trip10	0.43058	0.0138889	24	15	2.96513
Cep55	0.43058	0.0138889	24	0	2.92801
Naa50	0.43058	0.0138889	24	19.5	2.89207
Slc7a5	0.43058	0.0138889	24	21	2.8903
Bub1b	0.43058	0.0138889	24	0	2.88676
Ncaph	0.43058	0.0138889	24	21	2.86025
Tmem64	0.43058	0.0138889	24	9	2.85789
Nek2	0.43058	0.0138889	24	0	2.85259
Clic4	0.43058	0.0138889	24	22.5	2.83078
Plscr3	0.43058	0.0138889	24	12	2.81664
Smpdl3b	0.43058	0.0138889	24	15	2.80073
Pole4	0.43058	0.0138889	24	19.5	2.79425
Vsig10l	0.43058	0.0138889	24	12	2.77539
Lama5	0.43058	0.0138889	24	9	2.68995
Gsr	0.43058	0.0138889	24	19.5	2.68406
Vsig10	0.43058	0.0138889	24	9	2.67522
Slc16a2	0.43058	0.0138889	24	15	2.65636
Stt3a	0.43058	0.0138889	24	21	2.63751
Lbr	0.43058	0.0138889	24	21	2.60628
Ube2h	0.43058	0.0138889	24	9	2.59567
Copg2	0.43058	0.0138889	24	6	2.57269
Rasgef1b	0.43058	0.0138889	24	9	2.3965
Tubb2a	0.43058	0.0138889	24	0	2.38177
Ckap4	0.43058	0.0138889	24	12	2.3417
Nuf2	0.43058	0.0138889	24	22.5	2.33993
Muc15	0.43058	0.0138889	24	3	2.32697
Pcmtd2	0.43058	0.0138889	24	6	2.3252
Lce1b	0.43058	0.0138889	24	13.5	2.29928
Ifrd2	0.43058	0.0138889	24	15	2.29338
Trpv4	0.43058	0.0138889	24	10.5	2.29279
Cdc25c	0.43058	0.0138889	24	1.5	2.27453
Nf2	0.43058	0.0138889	24	21	2.26746
Cdk1	0.43058	0.0138889	24	22.5	2.23623
Exosc5	0.43058	0.0138889	24	13.5	2.23564
Hdac5	0.43058	0.0138889	24	7.5	2.20205
Cdkn2d	0.43058	0.0138889	24	22.5	2.16669
Epha4	0.43058	0.0138889	24	9	2.06534
Utp3	0.43058	0.0138889	24	0	2.01997
Dlgap5	0.43058	0.0138889	24	0	2.01879
Tacc1	0.43058	0.0138889	24	10.5	1.96576
Fndc1	0.43058	0.0138889	24	9	1.95338
Aspm	0.43058	0.0138889	24	1.5	1.90035
Ccnf	0.43058	0.0138889	24	0	1.89446
Cdt1	0.43058	0.0138889	24	16.5	1.88562
Mrpl49	0.43058	0.0138889	24	21	1.88326
B3gnt7	0.43058	0.0138889	24	16.5	1.87501
Tmcc3	0.43058	0.0138889	24	1.5	1.8644
Dars	0.43058	0.0138889	24	3	1.85851
Cry2	0.43058	0.0138889	24	13.5	1.85851
Usp53	0.43058	0.0138889	24	9	1.84378
Kazn	0.43058	0.0138889	24	10.5	1.84319
C1ra	0.43058	0.0138889	24	19.5	1.83376
Arfgap2	0.43058	0.0138889	24	22.5	1.81314
Ttk	0.43058	0.0138889	24	0	1.78486
Ckap5	0.43058	0.0138889	24	1.5	1.75362
Msh6	0.43058	0.0138889	24	16.5	1.72357
Ung	0.43058	0.0138889	24	16.5	1.69588
Plk4	0.43058	0.0138889	24	21	1.68999
Tom1l2	0.43058	0.0138889	24	6	1.68527
Ephb6	0.43058	0.0138889	24	6	1.67643
Fzr1	0.43058	0.0138889	24	0	1.66995
Ndc80	0.43058	0.0138889	24	0	1.66759
Ap2a2	0.43058	0.0138889	24	12	1.65227
Setd6	0.43058	0.0138889	24	18	1.65227
Mrps6	0.43058	0.0138889	24	19.5	1.65109
Ankrd40	0.43058	0.0138889	24	0	1.64461
Irak2	0.43058	0.0138889	24	7.5	1.63931
Ripk2	0.43058	0.0138889	24	0	1.63577
Trp53inp1	0.43058	0.0138889	24	6	1.5686
Ncapg	0.43058	0.0138889	24	22.5	1.56388
Ttc9c	0.43058	0.0138889	24	21	1.56035
Lamc2	0.43058	0.0138889	24	7.5	1.56035
Dhrs4	0.43058	0.0138889	24	22.5	1.53442
Prr11	0.43058	0.0138889	24	0	1.51439
Lce1c	0.43058	0.0138889	24	13.5	1.49553
5031439G07Rik	0.43058	0.0138889	24	1.5	1.46607
Dctd	0.43058	0.0138889	24	18	1.46371
Agpat2	0.43058	0.0138889	24	15	1.44898
Cipc	0.43058	0.0138889	24	13.5	1.42953
Rab17	0.43058	0.0138889	24	7.5	1.42482
Kif4	0.43058	0.0138889	24	0	1.41304
Cdca2	0.43058	0.0138889	24	0	1.41068
Depdc1a	0.43058	0.0138889	24	0	1.3983
Nop2	0.43058	0.0138889	24	16.5	1.39771
Dnajc11	0.43058	0.0138889	24	21	1.38946
Gigyf1	0.43058	0.0138889	24	9	1.38829
Ms4a6b	0.43058	0.0138889	24	19.5	1.36825
Kif18b	0.43058	0.0138889	24	22.5	1.36472
Clptm1	0.43058	0.0138889	24	22.5	1.35529
Coq2	0.43058	0.0138889	24	21	1.33761
Rsph3a	0.43058	0.0138889	24	6	1.33407
Troap	0.43058	0.0138889	24	1.5	1.3329
Fjx1	0.43058	0.0138889	24	12	1.3329
Qtrt1	0.43058	0.0138889	24	12	1.32583
Atg5	0.43058	0.0138889	24	0	1.32524
Lnx1	0.43058	0.0138889	24	10.5	1.31522
Myg1	0.43058	0.0138889	24	19.5	1.30225
Paqr4	0.43058	0.0138889	24	18	1.29106
Cenpl	0.43058	0.0138889	24	22.5	1.28635
Terf1	0.43058	0.0138889	24	1.5	1.27986
F2r	0.43058	0.0138889	24	9	1.26454
Tmem167b	0.43058	0.0138889	24	3	1.25865
Ulk3	0.43058	0.0138889	24	6	1.24215
Rrn3	0.43058	0.0138889	24	18	1.23037
Dusp7	0.43058	0.0138889	24	15	1.21622
Ankrd46	0.43058	0.0138889	24	3	1.21269
Plbd2	0.43058	0.0138889	24	15	1.20797
Snx4	0.43058	0.0138889	24	7.5	1.1903
Timeless	0.43058	0.0138889	24	18	1.1844
Nfyb	0.43058	0.0138889	24	0	1.18146
Arhgap12	0.43058	0.0138889	24	7.5	1.18087
Kidins220	0.43058	0.0138889	24	6	1.17615
Wee1	0.43058	0.0138889	24	18	1.1738
Ydjc	0.43058	0.0138889	24	10.5	1.16849
Bub1	0.43058	0.0138889	24	22.5	1.15907
Mia2	0.43058	0.0138889	24	7.5	1.14433
Ccne2	0.43058	0.0138889	24	19.5	1.13196
Kera	0.43058	0.0138889	24	22.5	1.119
Nanp	0.43058	0.0138889	24	18	1.11841
Tns2	0.43058	0.0138889	24	9	1.11841
Mipep	0.43058	0.0138889	24	0	1.11134
Cdc23	0.43058	0.0138889	24	0	1.1025
Rnaseh2c	0.43058	0.0138889	24	0	1.0966
Pgap1	0.43058	0.0138889	24	9	1.07775
Cygb	0.43058	0.0138889	24	12	1.05712
Dcaf4	0.43058	0.0138889	24	6	1.05123
Mpv17	0.43058	0.0138889	24	4.5	1.04829
Spdl1	0.43058	0.0138889	24	0	1.03473
Prodh	0.43058	0.0138889	24	10.5	1.03179
Sgo2a	0.43058	0.0138889	24	0	1.02236
Strbp	0.43058	0.0138889	24	0	1.0147
Aunip	0.43058	0.0138889	24	18	1.00763
Fam234a	0.43058	0.0138889	24	7.5	0.979343
Mpp5	0.43058	0.0138889	24	9	0.977575
Lin7c	0.43058	0.0138889	24	7.5	0.975807
Ankzf1	0.43058	0.0138889	24	6	0.962844
Mfsd14a	0.43058	0.0138889	24	12	0.95813
Col4a6	0.43058	0.0138889	24	7.5	0.952237
Rab21	0.43058	0.0138889	24	21	0.937506
Bora	0.43058	0.0138889	24	0	0.920417
Fam83a	0.43058	0.0138889	24	1.5	0.914525
Cdk19	0.43058	0.0138889	24	4.5	0.913936
Insr	0.43058	0.0138889	24	7.5	0.911578
Trp73	0.43058	0.0138889	24	12	0.906275
Cd72	0.43058	0.0138889	24	18	0.905097
Fbln2	0.43058	0.0138889	24	19.5	0.893901
Ksr1	0.43058	0.0138889	24	3	0.889776
Eif2b1	0.43058	0.0138889	24	19.5	0.86267
Neil3	0.43058	0.0138889	24	22.5	0.82319
Ift80	0.43058	0.0138889	24	1.5	0.817887
4930579G24Rik	0.43058	0.0138889	24	19.5	0.813762
Rhbdl3	0.43058	0.0138889	24	15	0.802566
Paxx	0.43058	0.0138889	24	12	0.801977
Mesd	0.43058	0.0138889	24	21	0.801388
Usp22	0.43058	0.0138889	24	7.5	0.787246
Gosr1	0.43058	0.0138889	24	22.5	0.759551
Nfat5	0.43058	0.0138889	24	7.5	0.750712
Cop1	0.43058	0.0138889	24	1.5	0.741284
Tbc1d19	0.43058	0.0138889	24	3	0.735391
Mis18bp1	0.43058	0.0138889	24	0	0.724784
Haghl	0.43058	0.0138889	24	7.5	0.724784
Larp4	0.43058	0.0138889	24	19.5	0.718303
Vps39	0.43058	0.0138889	24	6	0.714767
Cdc27	0.43058	0.0138889	24	0	0.713589
Lipa	0.43058	0.0138889	24	16.5	0.709464
Kif18a	0.43058	0.0138889	24	0	0.703571
Knl1	0.43058	0.0138889	24	0	0.685304
Klf15	0.43058	0.0138889	24	12	0.685304
Cox18	0.43058	0.0138889	24	21	0.683537
Nudt13	0.43058	0.0138889	24	1.5	0.675287
Zdhhc20	0.43058	0.0138889	24	10.5	0.66527
Atg14	0.43058	0.0138889	24	4.5	0.655252
Setdb2	0.43058	0.0138889	24	18	0.651717
Mbnl3	0.43058	0.0138889	24	18	0.644646
Lrrc58	0.43058	0.0138889	24	21	0.644056
Cbs	0.43058	0.0138889	24	0	0.639932
Spata5	0.43058	0.0138889	24	18	0.637575
Zfp949	0.43058	0.0138889	24	7.5	0.635218
Ppp6r2	0.43058	0.0138889	24	7.5	0.624611
Upb1	0.43058	0.0138889	24	9	0.618718
Snapc3	0.43058	0.0138889	24	0	0.616361
Alg9	0.43058	0.0138889	24	22.5	0.598094
Dock7	0.43058	0.0138889	24	7.5	0.58572
LOC108168956	0.43058	0.0138889	24	10.5	0.581595
Ankdd1a	0.43058	0.0138889	24	1.5	0.581006
Mettl14	0.43058	0.0138889	24	0	0.572756
Sema3c	0.43058	0.0138889	24	3	0.568042
Zfp260	0.43058	0.0138889	24	3	0.565685
Slc35b4	0.43058	0.0138889	24	19.5	0.563918
Kif14	0.43058	0.0138889	24	0	0.552133
Phf11c	0.43058	0.0138889	24	19.5	0.544472
Rexo5	0.43058	0.0138889	24	0	0.537401
Klrc1	0.43058	0.0138889	24	19.5	0.522081
Plekhm1	0.43058	0.0138889	24	9	0.520902
Ccl21c	0.43058	0.0138889	24	3	0.516188
Gm10591	0.43058	0.0138889	24	3	0.516188
Gm13304	0.43058	0.0138889	24	3	0.516188
Gm21541	0.43058	0.0138889	24	3	0.516188
Rnf2	0.43058	0.0138889	24	9	0.507938
Papolg	0.43058	0.0138889	24	6	0.505581
Arhgef10	0.43058	0.0138889	24	9	0.500867
Vegfd	0.43058	0.0138889	24	12	0.497332
Mecom	0.43058	0.0138889	24	10.5	0.496153
S100pbp	0.43058	0.0138889	24	12	0.487904
Tirap	0.43058	0.0138889	24	7.5	0.486725
Braf	0.43058	0.0138889	24	4.5	0.486725
Orc1	0.43058	0.0138889	24	16.5	0.479654
Cmklr1	0.43058	0.0138889	24	19.5	0.47494
Scmh1	0.43058	0.0138889	24	6	0.471405
Usp9x	0.43058	0.0138889	24	3	0.453727
Ier5l	0.43058	0.0138889	24	12	0.441942
Ooep	0.43058	0.0138889	24	6	0.440763
Tmem186	0.43058	0.0138889	24	22.5	0.433692
Ikbkg	0.43058	0.0138889	24	4.5	0.433103
Dio2	0.43058	0.0138889	24	1.5	0.431924
Tdrd3	0.43058	0.0138889	24	21	0.431335
Pus3	0.43058	0.0138889	24	0	0.426621
LOC102634078	0.43058	0.0138889	24	9	0.420139
Car11	0.43058	0.0138889	24	21	0.414836
Kdm5a	0.43058	0.0138889	24	7.5	0.412479
Tfdp2	0.43058	0.0138889	24	6	0.409533
Maml2	0.43058	0.0138889	24	9	0.405408
Vps13a	0.43058	0.0138889	24	18	0.397748
Apc	0.43058	0.0138889	24	9	0.397158
Cdkl2	0.43058	0.0138889	24	3	0.377124
Neurl1b	0.43058	0.0138889	24	22.5	0.37182
Mettl21e	0.43058	0.0138889	24	19.5	0.368285
Kifap3	0.43058	0.0138889	24	3	0.367696
Nyap1	0.43058	0.0138889	24	7.5	0.364749
Grid2ip	0.43058	0.0138889	24	7.5	0.352375
Gm27021	0.43058	0.0138889	24	9	0.350018
Armc8	0.43058	0.0138889	24	1.5	0.342358
Tbc1d8b	0.43058	0.0138889	24	1.5	0.324091
Trmt2b	0.43058	0.0138889	24	0	0.323501
Sema3d	0.43058	0.0138889	24	10.5	0.321734
Zmym2	0.43058	0.0138889	24	6	0.315252
Lrrc71	0.43058	0.0138889	24	9	0.314663
Ccdc85b	0.43058	0.0138889	24	13.5	0.311716
Sgsh	0.43058	0.0138889	24	9	0.309948
Gatb	0.43058	0.0138889	24	0	0.306413
Casq2	0.43058	0.0138889	24	0	0.302288
Tenm4	0.43058	0.0138889	24	1.5	0.30052
Nudt16	0.43058	0.0138889	24	6	0.298163
Slc25a43	0.43058	0.0138889	24	4.5	0.298163
LOC102640673	0.43058	0.0138889	24	21	0.296985
Apex2	0.43058	0.0138889	24	21	0.291092
4933428G20Rik	0.43058	0.0138889	24	7.5	0.273415
LOC115488343	0.43058	0.0138889	24	3	0.267522
Jam2	0.43058	0.0138889	24	19.5	0.267522
Lce3b	0.43058	0.0138889	24	3	0.266344
Map4k1	0.43058	0.0138889	24	16.5	0.254558
1810010H24Rik	0.43058	0.0138889	24	12	0.241595
Zfp9	0.43058	0.0138889	24	1.5	0.225685
Dok3	0.43058	0.0138889	24	19.5	0.223328
Rnf144a	0.43058	0.0138889	24	1.5	0.22156
Tmem8b	0.43058	0.0138889	24	6	0.210954
Spdya	0.43058	0.0138889	24	21	0.207418
Depdc1b	0.43058	0.0138889	24	0	0.203293
Lair1	0.43058	0.0138889	24	18	0.202704
Rln3	0.43058	0.0138889	24	12	0.202704
BC147527	0.43058	0.0138889	24	21	0.198579
Slx4	0.43058	0.0138889	24	18	0.19799
Ccdc18	0.43058	0.0138889	24	0	0.197401
Zfp41	0.43058	0.0138889	24	0	0.195633
Aoc1	0.43058	0.0138889	24	13.5	0.18974
2810021J22Rik	0.43058	0.0138889	24	4.5	0.185616
Itk	0.43058	0.0138889	24	19.5	0.182669
Pms1	0.43058	0.0138889	24	21	0.18208
D3Ertd751e	0.43058	0.0138889	24	0	0.180312
Arsk	0.43058	0.0138889	24	3	0.179134
Ccsap	0.43058	0.0138889	24	0	0.175598
Ttc21b	0.43058	0.0138889	24	1.5	0.17442
H2bc9	0.43058	0.0138889	24	0	0.16617
Ccdc173	0.43058	0.0138889	24	4.5	0.162045
2700049A03Rik	0.43058	0.0138889	24	0	0.160278
Lypd2	0.43058	0.0138889	24	4.5	0.155563
Tmem8	0.43058	0.0138889	24	13.5	0.154385
Zfp418	0.43058	0.0138889	24	0	0.150849
Gm266	0.43058	0.0138889	24	13.5	0.141421
Atp1b4	0.43058	0.0138889	24	1.5	0.130815
A930033H14Rik	0.43058	0.0138889	24	6	0.124333
Rnf32	0.43058	0.0138889	24	1.5	0.11844
Gm7972	0.43058	0.0138889	24	1.5	0.11078
Lrrk2	0.43058	0.0138889	24	1.5	0.109012
LOC100044068	0.43058	0.0138889	24	15	0.0989949
Cib3	0.43058	0.0138889	24	18	0.0895669
Gnao1	0.43058	0.0138889	24	3	0.0872098
Gm40755	0.43058	0.0138889	24	6	0.0842636
Fgf12	0.43058	0.0138889	24	9	0.0718892
Gm960	0.43058	0.0138889	24	4.5	0.0671751
Rem2	0.43058	0.0138889	24	21	0.0636396
Fgl1	0.43058	0.0138889	24	22.5	0.0612826
4930503B20Rik	0.43058	0.0138889	24	22.5	0.0436049
Nek5	0.43058	0.0138889	24	6	0.0424264
Mak	0.43058	0.0138889	24	22.5	0.0353553
Best3	0.43058	0.0138889	24	1.5	0.0318198
Cyp2d26	0.43058	0.0138889	24	13.5	0.022981
Gpr62	0.43058	0.0138889	24	1.5	0.0200347
Omg	0.43058	0.0138889	24	0	0.0188562
Fscn3	0.43058	0.0138889	24	9	0.0141421
Sstr1	0.43058	0.0138889	24	0	0.0117851
Calcr	0.43058	0.0138889	24	18	0.00707107
Serpinb1a	0.565966	0.0289683	24	15	19.8732
Ubald2	0.565966	0.0289683	24	3	3.88437
Arhgef39	0.565966	0.0289683	24	0	1.74066
Adgrg1	0.565966	0.0289683	24	4.5	1.64992
Fam131c	0.565966	0.0289683	24	13.5	0.76014
Tfap4	0.565966	0.0289683	24	15	0.710642
Tle2	0.565966	0.0289683	24	7.5	0.631682
Exd2	0.565966	0.0289683	24	1.5	0.524438
Ap5s1	0.565966	0.0289683	24	10.5	0.480243
Ikzf1	0.565966	0.0289683	24	18	0.413657
Pik3ca	0.565966	0.0289683	24	6	0.351196
Triqk	0.565966	0.0289683	24	6	0.306413
Mrpl17	0.565966	0.0289683	24	19.5	0.265165
Tusc1	0.565966	0.0289683	24	9	0.246309
Ar	0.565966	0.0289683	24	0	0.233345
Sec31b	0.565966	0.0289683	24	6	0.228631
Lrrc9	0.565966	0.0289683	24	0	0.206239
Bco2	0.565966	0.0289683	24	4.5	0.203882
Gm35091	0.565966	0.0289683	24	4.5	0.131993
Angpt2	0.565966	0.0289683	24	3	0.0854421
H2ac12	0.565966	0.0289683	24	21	0.0801388
Asic3	0.565966	0.0289683	24	15	0.0777817
Skint5	0.565966	0.0289683	24	12	0.0677644
Spata46	0.565966	0.0289683	24	6	0.0665859
Dipk1c	0.565966	0.0289683	24	21	0.0424264
Fndc11	0.565966	0.0289683	24	0	0.0400694
Btnl6	0.565966	0.0289683	24	15	0.0400694
Sytl5	0.565966	0.0289683	24	7.5	0.0377124
Hrh4	0.565966	0.0289683	24	22.5	0.0377124
Sult1b1	0.565966	0.0289683	24	6	0.0335876
Btnl9	0.565966	0.0289683	24	9	0.0306413
Lonrf2	0.565966	0.0289683	24	1.5	0.0271058
Fign	0.565966	0.0289683	24	1.5	0.0271058
Foxn4	0.565966	0.0289683	24	4.5	0.0235702
Snph	0.565966	0.0289683	24	16.5	0.0188562
Gabrb2	0.565966	0.0289683	24	0	0.0176777
Loxhd1	0.565966	0.0289683	24	9	0.0164992
Myrfl	0.565966	0.0289683	24	3	0.0164992
Mlc1	0.565966	0.0289683	24	1.5	0.0141421
4931406B18Rik	0.565966	0.0289683	24	7.5	0.0111959
Asic2	0.565966	0.0289683	24	4.5	0.0106066
B3gnt5	0.565966	0.0289683	24	16.5	0.0106066
H2-K1	0.565966	0.0440476	24	19.5	267.317
H2-D1	0.565966	0.0440476	24	19.5	187.59
Cyp2a5	0.565966	0.0440476	24	12	149.666
Ltf	0.565966	0.0440476	24	15	111.334
Aqp3	0.565966	0.0440476	24	9	110.138
Upk3bl	0.565966	0.0440476	24	9	52.3807
Tuba1b	0.565966	0.0440476	24	19.5	51.0142
Cdo1	0.565966	0.0440476	24	10.5	46.0244
Arg1	0.565966	0.0440476	24	13.5	43.3144
Tubb5	0.565966	0.0440476	24	21	30.2017
Upp1	0.565966	0.0440476	24	16.5	27.9142
Tppp3	0.565966	0.0440476	24	0	23.9179
Slc6a6	0.565966	0.0440476	24	12	23.212
Pcna	0.565966	0.0440476	24	19.5	20.5851
Arl6ip1	0.565966	0.0440476	24	0	18.9976
Pnp	0.565966	0.0440476	24	13.5	18.624
Mall	0.565966	0.0440476	24	15	18.2198
Ctsh	0.565966	0.0440476	24	12	16.2505
Manf	0.565966	0.0440476	24	18	16.1727
Pmm1	0.565966	0.0440476	24	7.5	15.4904
Shisa5	0.565966	0.0440476	24	21	15.0637
Sh3bgrl3	0.565966	0.0440476	24	19.5	14.8121
Arhgdia	0.565966	0.0440476	24	19.5	13.6165
St6galnac2	0.565966	0.0440476	24	10.5	13.3278
Cmas	0.565966	0.0440476	24	10.5	12.682
Mcl1	0.565966	0.0440476	24	12	12.0573
Ube2s	0.565966	0.0440476	24	22.5	11.8829
Ptges3	0.565966	0.0440476	24	19.5	11.844
Plcd1	0.565966	0.0440476	24	10.5	11.474
Col17a1	0.565966	0.0440476	24	9	11.0474
Pdcd4	0.565966	0.0440476	24	7.5	10.8323
Ephx1	0.565966	0.0440476	24	10.5	10.6455
Cs	0.565966	0.0440476	24	19.5	10.253
Epcam	0.565966	0.0440476	24	4.5	10.177
Rapgefl1	0.565966	0.0440476	24	9	10.1104
Acpp	0.565966	0.0440476	24	4.5	10.0957
Ppa1	0.565966	0.0440476	24	21	9.91246
Pcolce	0.565966	0.0440476	24	6	9.77811
Ywhah	0.565966	0.0440476	24	21	9.67558
Ppib	0.565966	0.0440476	24	19.5	9.63079
Arf4	0.565966	0.0440476	24	18	9.60192
Spint1	0.565966	0.0440476	24	10.5	9.47877
Raly	0.565966	0.0440476	24	19.5	9.28019
Cenpb	0.565966	0.0440476	24	10.5	9.20535
Cks2	0.565966	0.0440476	24	0	9.05922
Ece1	0.565966	0.0440476	24	10.5	8.72039
Phb2	0.565966	0.0440476	24	18	8.47585
Birc5	0.565966	0.0440476	24	0	8.46407
Ehf	0.565966	0.0440476	24	9	8.43578
Bhlhe40	0.565966	0.0440476	24	10.5	8.43343
Tsc22d3	0.565966	0.0440476	24	16.5	8.3474
Dek	0.565966	0.0440476	24	19.5	8.25665
Prss8	0.565966	0.0440476	24	9	8.1553
Fam241a	0.565966	0.0440476	24	21	8.05984
Cct6a	0.565966	0.0440476	24	19.5	8.04923
H60c	0.565966	0.0440476	24	12	7.98913
Slc39a4	0.565966	0.0440476	24	12	7.81589
Ahsa1	0.565966	0.0440476	24	21	7.62615
C1qbp	0.565966	0.0440476	24	19.5	7.42816
Ccnb2	0.565966	0.0440476	24	1.5	7.34448
Hbp1	0.565966	0.0440476	24	6	7.19599
Clca3b	0.565966	0.0440476	24	13.5	7.06989
C3	0.565966	0.0440476	24	18	6.96736
Ly6c1	0.565966	0.0440476	24	21	6.86895
B4galnt1	0.565966	0.0440476	24	13.5	6.69925
Cct3	0.565966	0.0440476	24	19.5	6.625
Gas6	0.565966	0.0440476	24	9	6.60438
Krt77	0.565966	0.0440476	24	13.5	6.49713
Nptn	0.565966	0.0440476	24	12	6.46767
Slc12a2	0.565966	0.0440476	24	7.5	6.4329
Ass1	0.565966	0.0440476	24	18	6.29855
Ifi205	0.565966	0.0440476	24	19.5	6.21783
Vegfa	0.565966	0.0440476	24	3	5.97977
Calm3	0.565966	0.0440476	24	22.5	5.95384
Cyp27a1	0.565966	0.0440476	24	9	5.94264
Acer3	0.565966	0.0440476	24	10.5	5.83658
H2-Q9	0.565966	0.0440476	24	18	5.82833
Ppih	0.565966	0.0440476	24	22.5	5.63093
Galnt3	0.565966	0.0440476	24	12	5.57259
Timm23	0.565966	0.0440476	24	21	5.55727
Dnm2	0.565966	0.0440476	24	10.5	5.51543
Gmnn	0.565966	0.0440476	24	18	5.50365
Ppil1	0.565966	0.0440476	24	21	5.4954
Tfdp1	0.565966	0.0440476	24	18	5.45415
Nusap1	0.565966	0.0440476	24	0	5.3858
Polb	0.565966	0.0440476	24	1.5	5.34337
Ddr1	0.565966	0.0440476	24	6	5.33159
Cuta	0.565966	0.0440476	24	18	5.32451
Tnfsf10	0.565966	0.0440476	24	12	5.29034
Ube2m	0.565966	0.0440476	24	19.5	5.26912
Ap1s1	0.565966	0.0440476	24	18	5.21727
Gm2506	0.565966	0.0440476	24	3	5.11003
Srm	0.565966	0.0440476	24	16.5	5.10295
Mki67	0.565966	0.0440476	24	0	4.92382
Asb2	0.565966	0.0440476	24	22.5	4.89436
Snx3	0.565966	0.0440476	24	22.5	4.88729
Tcf19	0.565966	0.0440476	24	19.5	4.84722
Osbpl9	0.565966	0.0440476	24	9	4.81658
Mitd1	0.565966	0.0440476	24	21	4.72229
Alas1	0.565966	0.0440476	24	13.5	4.60739
Ostc	0.565966	0.0440476	24	21	4.55023
Mcm6	0.565966	0.0440476	24	18	4.5408
Ccnd3	0.565966	0.0440476	24	18	4.53609
Sun2	0.565966	0.0440476	24	4.5	4.40292
Ilf2	0.565966	0.0440476	24	22.5	4.39997
Aars	0.565966	0.0440476	24	21	4.39938
Rmnd5a	0.565966	0.0440476	24	4.5	4.35696
Dlk2	0.565966	0.0440476	24	10.5	4.27328
C1s1	0.565966	0.0440476	24	19.5	4.24323
Arpc1a	0.565966	0.0440476	24	12	4.23675
Cdkn3	0.565966	0.0440476	24	1.5	4.22378
Cavin3	0.565966	0.0440476	24	3	4.21023
Timm8a1	0.565966	0.0440476	24	18	4.18136
Ssh3	0.565966	0.0440476	24	12	4.17664
Slc25a39	0.565966	0.0440476	24	18	4.17252
Tnk2	0.565966	0.0440476	24	0	4.16957
P2ry2	0.565966	0.0440476	24	13.5	4.16604
Nfe2l1	0.565966	0.0440476	24	1.5	4.16309
Plpp3	0.565966	0.0440476	24	0	4.12302
Ckap2	0.565966	0.0440476	24	1.5	4.09002
Syngr2	0.565966	0.0440476	24	18	4.0034
Mcm5	0.565966	0.0440476	24	19.5	3.94153
Nudt21	0.565966	0.0440476	24	22.5	3.93976
Hr	0.565966	0.0440476	24	3	3.93151
Rbmxl1	0.565966	0.0440476	24	19.5	3.87848
Aplp2	0.565966	0.0440476	24	7.5	3.86787
Slbp	0.565966	0.0440476	24	18	3.85255
Il1a	0.565966	0.0440476	24	21	3.82073
Hpf1	0.565966	0.0440476	24	19.5	3.80365
Erbb3	0.565966	0.0440476	24	7.5	3.78302
Aaas	0.565966	0.0440476	24	19.5	3.66988
Lgalsl	0.565966	0.0440476	24	10.5	3.63924
Slc34a2	0.565966	0.0440476	24	9	3.62628
Cltb	0.565966	0.0440476	24	19.5	3.61508
Slc35b1	0.565966	0.0440476	24	21	3.6139
Mcm4	0.565966	0.0440476	24	18	3.58975
Ncapd2	0.565966	0.0440476	24	22.5	3.51432
Mxd4	0.565966	0.0440476	24	6	3.4554
Sec13	0.565966	0.0440476	24	21	3.4442
Erp29	0.565966	0.0440476	24	18	3.39293
Mfap3l	0.565966	0.0440476	24	9	3.37761
Adrm1	0.565966	0.0440476	24	21	3.32458
Dnaja2	0.565966	0.0440476	24	18	3.3234
Rnaseh2b	0.565966	0.0440476	24	18	3.3181
Usp19	0.565966	0.0440476	24	6	3.31574
Ccl27b	0.565966	0.0440476	24	3	3.30808
Lig1	0.565966	0.0440476	24	19.5	3.26801
Hpgds	0.565966	0.0440476	24	6	3.26742
Saa3	0.565966	0.0440476	24	19.5	3.2633
Ctdsp2	0.565966	0.0440476	24	9	3.2415
Bub3	0.565966	0.0440476	24	0	3.22559
Timm50	0.565966	0.0440476	24	21	3.18787
Osbpl2	0.565966	0.0440476	24	10.5	3.15841
Syf2	0.565966	0.0440476	24	6	3.14486
Gorasp2	0.565966	0.0440476	24	18	3.12777
Sf3b4	0.565966	0.0440476	24	18	3.10656
Fitm2	0.565966	0.0440476	24	1.5	3.08829
Tmprss2	0.565966	0.0440476	24	9	3.06531
Spc24	0.565966	0.0440476	24	21	3.06354
Ipo5	0.565966	0.0440476	24	18	3.05176
Blnk	0.565966	0.0440476	24	13.5	3.03113
Ms4a4b	0.565966	0.0440476	24	19.5	3.02995
Slc27a1	0.565966	0.0440476	24	6	2.95276
B3galt5	0.565966	0.0440476	24	15	2.9233
Osbpl5	0.565966	0.0440476	24	7.5	2.92153
Rfc4	0.565966	0.0440476	24	19.5	2.91151
Slfn9	0.565966	0.0440476	24	19.5	2.90385
Phb	0.565966	0.0440476	24	19.5	2.89383
Akirin2	0.565966	0.0440476	24	22.5	2.87498
Rrs1	0.565966	0.0440476	24	18	2.85377
Nolc1	0.565966	0.0440476	24	18	2.84434
Cxadr	0.565966	0.0440476	24	6	2.84139
Tmed10	0.565966	0.0440476	24	21	2.77363
Ccpg1	0.565966	0.0440476	24	6	2.7424
Ngfr	0.565966	0.0440476	24	9	2.73827
Esyt3	0.565966	0.0440476	24	10.5	2.72943
Abtb1	0.565966	0.0440476	24	7.5	2.7259
Ptpn13	0.565966	0.0440476	24	7.5	2.68524
Abcc4	0.565966	0.0440476	24	9	2.68229
Cenps	0.565966	0.0440476	24	21	2.65695
Rpp30	0.565966	0.0440476	24	22.5	2.65165
Nxt1	0.565966	0.0440476	24	18	2.61983
Prkar2a	0.565966	0.0440476	24	21	2.57976
Sfrp2	0.565966	0.0440476	24	22.5	2.5774
Slc25a24	0.565966	0.0440476	24	7.5	2.57033
Sf3a2	0.565966	0.0440476	24	21	2.55973
Senp2	0.565966	0.0440476	24	1.5	2.53085
Crim1	0.565966	0.0440476	24	10.5	2.52437
Lrrfip1	0.565966	0.0440476	24	9	2.52084
Gtf2i	0.565966	0.0440476	24	4.5	2.51494
Hells	0.565966	0.0440476	24	18	2.48961
Mbd3	0.565966	0.0440476	24	19.5	2.48489
Zwilch	0.565966	0.0440476	24	21	2.47605
Agap3	0.565966	0.0440476	24	12	2.47487
Kdm5b	0.565966	0.0440476	24	6	2.44482
Ppp5c	0.565966	0.0440476	24	21	2.41536
Dbf4	0.565966	0.0440476	24	22.5	2.41359
Ccdc9b	0.565966	0.0440476	24	9	2.39415
Cd47	0.565966	0.0440476	24	18	2.38531
Mrpl2	0.565966	0.0440476	24	21	2.37116
Tmem79	0.565966	0.0440476	24	16.5	2.3529
Pdgfa	0.565966	0.0440476	24	10.5	2.34524
Abhd4	0.565966	0.0440476	24	7.5	2.33286
Cdc42ep5	0.565966	0.0440476	24	10.5	2.29338
Rit1	0.565966	0.0440476	24	9	2.28749
Cfap298	0.565966	0.0440476	24	21	2.26922
Chaf1b	0.565966	0.0440476	24	18	2.26156
Rassf6	0.565966	0.0440476	24	3	2.25921
Itfg1	0.565966	0.0440476	24	6	2.25567
Gabarapl1	0.565966	0.0440476	24	4.5	2.23446
Mthfd1	0.565966	0.0440476	24	18	2.23092
Ube2l3	0.565966	0.0440476	24	21	2.18967
Hars	0.565966	0.0440476	24	18	2.18908
Hmgn5	0.565966	0.0440476	24	3	2.17966
Esco2	0.565966	0.0440476	24	21	2.17435
Haus4	0.565966	0.0440476	24	19.5	2.16964
Glod4	0.565966	0.0440476	24	4.5	2.16139
Cpne3	0.565966	0.0440476	24	9	2.13664
Ubxn2a	0.565966	0.0440476	24	7.5	2.13252
Man2b2	0.565966	0.0440476	24	10.5	2.12839
A430005L14Rik	0.565966	0.0440476	24	18	2.11778
Ubap2	0.565966	0.0440476	24	18	2.11602
Tet3	0.565966	0.0440476	24	9	2.11425
Nup205	0.565966	0.0440476	24	21	2.08832
Dynlt1b	0.565966	0.0440476	24	22.5	2.08243
Scamp4	0.565966	0.0440476	24	18	2.07006
Abhd17c	0.565966	0.0440476	24	1.5	2.06122
Cnot9	0.565966	0.0440476	24	19.5	2.05532
Mrpl47	0.565966	0.0440476	24	22.5	2.05297
Nudt9	0.565966	0.0440476	24	22.5	2.04707
Pik3ip1	0.565966	0.0440476	24	9	2.04118
Tmem251	0.565966	0.0440476	24	18	2.01231
Dgkz	0.565966	0.0440476	24	9	2.00111
Phkb	0.565966	0.0440476	24	4.5	1.98933
Rpia	0.565966	0.0440476	24	13.5	1.97636
Clpx	0.565966	0.0440476	24	3	1.97106
Smc2	0.565966	0.0440476	24	21	1.9469
Cpsf4	0.565966	0.0440476	24	18	1.94395
Smndc1	0.565966	0.0440476	24	21	1.94219
Foxm1	0.565966	0.0440476	24	22.5	1.94219
Exosc9	0.565966	0.0440476	24	0	1.94101
Fam83d	0.565966	0.0440476	24	0	1.91979
Serpinb10	0.565966	0.0440476	24	21	1.91213
Sft2d2	0.565966	0.0440476	24	7.5	1.91096
Nkg7	0.565966	0.0440476	24	19.5	1.90212
Tmem106b	0.565966	0.0440476	24	4.5	1.89269
Zc3h15	0.565966	0.0440476	24	1.5	1.88208
Ctcf	0.565966	0.0440476	24	21	1.87619
Tcirg1	0.565966	0.0440476	24	18	1.86617
March7'	0.565966	0.0440476	24	7.5	1.85969
Cenpf	0.565966	0.0440476	24	1.5	1.85616
Mbtps1	0.565966	0.0440476	24	6	1.85262
Crabp1	0.565966	0.0440476	24	21	1.84555
Nek7	0.565966	0.0440476	24	3	1.84496
Ankle1	0.565966	0.0440476	24	0	1.84083
Usp6nl	0.565966	0.0440476	24	9	1.82787
Ldah	0.565966	0.0440476	24	3	1.82021
Reep3	0.565966	0.0440476	24	9	1.81844
Sdr9c7	0.565966	0.0440476	24	15	1.81844
Adap1	0.565966	0.0440476	24	13.5	1.81844
Ctnnal1	0.565966	0.0440476	24	10.5	1.81609
Rusc1	0.565966	0.0440476	24	13.5	1.80843
Pigyl	0.565966	0.0440476	24	13.5	1.80725
Tiprl	0.565966	0.0440476	24	22.5	1.79369
Golim4	0.565966	0.0440476	24	7.5	1.79016
Aip	0.565966	0.0440476	24	22.5	1.78544
Rmdn3	0.565966	0.0440476	24	21	1.77837
Clic6	0.565966	0.0440476	24	13.5	1.77248
Elp5	0.565966	0.0440476	24	21	1.76305
Dnaja3	0.565966	0.0440476	24	21	1.75657
Agps	0.565966	0.0440476	24	13.5	1.7442
Tiam1	0.565966	0.0440476	24	7.5	1.73595
Cenpw	0.565966	0.0440476	24	22.5	1.72534
Pole2	0.565966	0.0440476	24	19.5	1.72416
Farsa	0.565966	0.0440476	24	18	1.71238
Nfic	0.565966	0.0440476	24	18	1.7112
Sema4c	0.565966	0.0440476	24	6	1.70884
Klhl24	0.565966	0.0440476	24	7.5	1.70177
Ptgs1	0.565966	0.0440476	24	10.5	1.69823
Sfxn3	0.565966	0.0440476	24	7.5	1.67113
Tmigd1	0.565966	0.0440476	24	1.5	1.65345
Cdc42bpg	0.565966	0.0440476	24	9	1.64697
Npc2	0.565966	0.0440476	24	19.5	1.6452
Cpne1	0.565966	0.0440476	24	16.5	1.63931
Ripor3	0.565966	0.0440476	24	9	1.6346
Pinx1	0.565966	0.0440476	24	21	1.63342
Ntn4	0.565966	0.0440476	24	9	1.62517
Sephs2	0.565966	0.0440476	24	19.5	1.62458
Tex30	0.565966	0.0440476	24	18	1.62045
Mfap1b	0.565966	0.0440476	24	6	1.60336
Mxd3	0.565966	0.0440476	24	0	1.60278
Cenpe	0.565966	0.0440476	24	1.5	1.60101
Inpp5k	0.565966	0.0440476	24	7.5	1.59099
Utp4	0.565966	0.0440476	24	19.5	1.57744
Tbc1d17	0.565966	0.0440476	24	7.5	1.56035
Aida	0.565966	0.0440476	24	22.5	1.55622
Rab15	0.565966	0.0440476	24	7.5	1.55505
Gnl1	0.565966	0.0440476	24	16.5	1.54031
Gcat	0.565966	0.0440476	24	0	1.53442
Cbx6	0.565966	0.0440476	24	10.5	1.52264
Pif1	0.565966	0.0440476	24	1.5	1.51792
Maged1	0.565966	0.0440476	24	3	1.5026
Gins4	0.565966	0.0440476	24	21	1.49671
Ttc5	0.565966	0.0440476	24	6	1.49376
Ppme1	0.565966	0.0440476	24	19.5	1.48375
Maco1	0.565966	0.0440476	24	13.5	1.45782
Tfrc	0.565966	0.0440476	24	19.5	1.44839
Gch1	0.565966	0.0440476	24	18	1.4425
Yme1l1	0.565966	0.0440476	24	1.5	1.43896
Prrc2b	0.565966	0.0440476	24	6	1.40891
Bsdc1	0.565966	0.0440476	24	4.5	1.40714
R3hdm1	0.565966	0.0440476	24	18	1.40655
Abcc1	0.565966	0.0440476	24	7.5	1.40125
Cldn8	0.565966	0.0440476	24	9	1.40007
Ptprh	0.565966	0.0440476	24	9	1.39064
Map4k3	0.565966	0.0440476	24	6	1.38711
Magi3	0.565966	0.0440476	24	12	1.38004
Gm5617	0.565966	0.0440476	24	7.5	1.36236
Gfm1	0.565966	0.0440476	24	21	1.35765
Mthfsd	0.565966	0.0440476	24	6	1.35647
Cd8b1	0.565966	0.0440476	24	21	1.34586
Azi2	0.565966	0.0440476	24	21	1.34468
Kif20b	0.565966	0.0440476	24	0	1.33997
Arhgap11a	0.565966	0.0440476	24	0	1.327
Ska3	0.565966	0.0440476	24	22.5	1.32583
Cluh	0.565966	0.0440476	24	15	1.32229
Klc4	0.565966	0.0440476	24	7.5	1.3052
Wnt10a	0.565966	0.0440476	24	10.5	1.30167
Pradc1	0.565966	0.0440476	24	19.5	1.30167
Gmps	0.565966	0.0440476	24	19.5	1.29754
Txnl1	0.565966	0.0440476	24	19.5	1.29459
Vnn1	0.565966	0.0440476	24	18	1.29401
H4c9	0.565966	0.0440476	24	22.5	1.29342
Cenpn	0.565966	0.0440476	24	21	1.29165
Tcf12	0.565966	0.0440476	24	3	1.28752
Chka	0.565966	0.0440476	24	12	1.28693
Ccdc80	0.565966	0.0440476	24	19.5	1.28635
Pbx3	0.565966	0.0440476	24	15	1.26219
Reps2	0.565966	0.0440476	24	9	1.26219
Hdac11	0.565966	0.0440476	24	9	1.25983
Slfn1	0.565966	0.0440476	24	21	1.24804
Hsbp1l1	0.565966	0.0440476	24	3	1.24333
Parp1	0.565966	0.0440476	24	19.5	1.23803
Slc23a4	0.565966	0.0440476	24	12	1.23154
Krba1	0.565966	0.0440476	24	9	1.22919
Cdk18	0.565966	0.0440476	24	12	1.22919
Matn2	0.565966	0.0440476	24	12	1.22212
Hes6	0.565966	0.0440476	24	10.5	1.22094
Csnk2a2	0.565966	0.0440476	24	16.5	1.21387
Pdcl	0.565966	0.0440476	24	0	1.21269
Gemin6	0.565966	0.0440476	24	19.5	1.20208
Psmg1	0.565966	0.0440476	24	19.5	1.19501
Ablim3	0.565966	0.0440476	24	15	1.19324
Cd84	0.565966	0.0440476	24	18	1.19265
Alg3	0.565966	0.0440476	24	18	1.19089
Cenpi	0.565966	0.0440476	24	21	1.18558
Uros	0.565966	0.0440476	24	0	1.15848
Rab35	0.565966	0.0440476	24	18	1.15023
Rgs3	0.565966	0.0440476	24	21	1.14905
Uqcc1	0.565966	0.0440476	24	22.5	1.14316
Hyls1	0.565966	0.0440476	24	0	1.14198
Brd7	0.565966	0.0440476	24	1.5	1.14021
Alkbh7	0.565966	0.0440476	24	22.5	1.13314
Pik3r2	0.565966	0.0440476	24	9	1.13019
Gramd4	0.565966	0.0440476	24	6	1.12607
Inafm2	0.565966	0.0440476	24	12	1.11723
Ccn1	0.565966	0.0440476	24	16.5	1.11605
Traip	0.565966	0.0440476	24	21	1.11487
Casp14	0.565966	0.0440476	24	13.5	1.11075
Timm9	0.565966	0.0440476	24	19.5	1.09248
Cyb5r4	0.565966	0.0440476	24	3	1.09248
Kpna3	0.565966	0.0440476	24	19.5	1.09189
Taco1	0.565966	0.0440476	24	0	1.08659
Mthfd1l	0.565966	0.0440476	24	18	1.08187
Utrn	0.565966	0.0440476	24	6	1.08011
Fam114a2	0.565966	0.0440476	24	4.5	1.08011
Brap	0.565966	0.0440476	24	7.5	1.07598
Fip1l1	0.565966	0.0440476	24	0	1.07598
Pld4	0.565966	0.0440476	24	19.5	1.0748
Arhgef12	0.565966	0.0440476	24	7.5	1.07421
Cd3eap	0.565966	0.0440476	24	16.5	1.07127
Arvcf	0.565966	0.0440476	24	7.5	1.07068
Elp3	0.565966	0.0440476	24	3	1.0642
Tcof1	0.565966	0.0440476	24	21	1.0642
Cnst	0.565966	0.0440476	24	9	1.06243
Tbl1x	0.565966	0.0440476	24	7.5	1.05712
Dmac2	0.565966	0.0440476	24	12	1.05359
Mrpl45	0.565966	0.0440476	24	21	1.0477
Fam91a1	0.565966	0.0440476	24	7.5	1.04652
Commd5	0.565966	0.0440476	24	9	1.04298
Ppp2r5d	0.565966	0.0440476	24	22.5	1.03709
Ppp1r3b	0.565966	0.0440476	24	1.5	1.03238
Usp32	0.565966	0.0440476	24	9	1.0253
Lce1i	0.565966	0.0440476	24	13.5	1.02059
Ttc3	0.565966	0.0440476	24	10.5	1.01941
Ppp1r11	0.565966	0.0440476	24	21	1.01823
Anapc11	0.565966	0.0440476	24	22.5	1.01352
Chst10	0.565966	0.0440476	24	9	1.0035
H2-DMa	0.565966	0.0440476	24	19.5	1.00056
Rabl2	0.565966	0.0440476	24	22.5	0.995842
March5'	0.565966	0.0440476	24	21	0.994664
Fopnl	0.565966	0.0440476	24	4.5	0.994664
Slc35b2	0.565966	0.0440476	24	12	0.991128
Mef2d	0.565966	0.0440476	24	12	0.991128
Rpf2	0.565966	0.0440476	24	21	0.991128
Slc16a9	0.565966	0.0440476	24	0	0.990539
Wnk1	0.565966	0.0440476	24	1.5	0.979343
Orm1	0.565966	0.0440476	24	15	0.978164
Wwc2	0.565966	0.0440476	24	9	0.974629
Mgmt	0.565966	0.0440476	24	10.5	0.974629
Mad2l1bp	0.565966	0.0440476	24	19.5	0.956362
Htra2	0.565966	0.0440476	24	16.5	0.951648
Mob3c	0.565966	0.0440476	24	10.5	0.94988
Ltbp1	0.565966	0.0440476	24	21	0.948702
Lancl2	0.565966	0.0440476	24	21	0.943398
Svil	0.565966	0.0440476	24	9	0.942809
Kpna6	0.565966	0.0440476	24	0	0.941631
G2e3	0.565966	0.0440476	24	0	0.936327
Tes	0.565966	0.0440476	24	0	0.919239
Cd3e	0.565966	0.0440476	24	16.5	0.913346
Mrpl1	0.565966	0.0440476	24	22.5	0.912168
Bysl	0.565966	0.0440476	24	18	0.906275
Paqr5	0.565966	0.0440476	24	9	0.905097
Kras	0.565966	0.0440476	24	19.5	0.897436
Trnp1	0.565966	0.0440476	24	9	0.89449
Edn3	0.565966	0.0440476	24	0	0.89449
Cog6	0.565966	0.0440476	24	1.5	0.892133
Wfdc5	0.565966	0.0440476	24	12	0.892133
Aspa	0.565966	0.0440476	24	15	0.892133
Tanc1	0.565966	0.0440476	24	9	0.891544
Ttc32	0.565966	0.0440476	24	1.5	0.889776
Ap3m1	0.565966	0.0440476	24	22.5	0.884473
Trp53i11	0.565966	0.0440476	24	6	0.884473
Yars2	0.565966	0.0440476	24	18	0.881526
Gabpa	0.565966	0.0440476	24	3	0.880348
Uap1l1	0.565966	0.0440476	24	9	0.87858
Ttc4	0.565966	0.0440476	24	0	0.873277
Parpbp	0.565966	0.0440476	24	0	0.87092
Slc35c2	0.565966	0.0440476	24	12	0.868563
Cep44	0.565966	0.0440476	24	3	0.863849
Brpf3	0.565966	0.0440476	24	12	0.860903
Tmem106a	0.565966	0.0440476	24	19.5	0.853831
Clcf1	0.565966	0.0440476	24	9	0.844403
LOC115489986	0.565966	0.0440476	24	16.5	0.843814
Plekha5	0.565966	0.0440476	24	6	0.842636
Ndufaf4	0.565966	0.0440476	24	19.5	0.842636
Ccdc43	0.565966	0.0440476	24	22.5	0.839689
Mfsd4a	0.565966	0.0440476	24	7.5	0.8391
Ankrd49	0.565966	0.0440476	24	21	0.833207
Rnase2b	0.565966	0.0440476	24	3	0.832029
Mef2a	0.565966	0.0440476	24	4.5	0.826136
Mastl	0.565966	0.0440476	24	22.5	0.821422
Ttf2	0.565966	0.0440476	24	21	0.813762
Pqbp1	0.565966	0.0440476	24	21	0.809637
Ccl28	0.565966	0.0440476	24	4.5	0.806102
Trpv6	0.565966	0.0440476	24	7.5	0.804334
Dpagt1	0.565966	0.0440476	24	21	0.800209
Mecr	0.565966	0.0440476	24	18	0.797852
Gimap3	0.565966	0.0440476	24	19.5	0.795495
Isoc2b	0.565966	0.0440476	24	6	0.794317
Cdc14b	0.565966	0.0440476	24	6	0.792549
Stag2	0.565966	0.0440476	24	6	0.790781
Seh1l	0.565966	0.0440476	24	0	0.789603
Ccdc116	0.565966	0.0440476	24	9	0.786067
Pkig	0.565966	0.0440476	24	19.5	0.784889
Cys1	0.565966	0.0440476	24	18	0.784889
Eif2d	0.565966	0.0440476	24	3	0.782532
Acbd5	0.565966	0.0440476	24	6	0.777228
Castor1	0.565966	0.0440476	24	7.5	0.777228
Kifc5b	0.565966	0.0440476	24	22.5	0.773693
Ccdc181	0.565966	0.0440476	24	3	0.768389
Hist1h2br	0.565966	0.0440476	24	22.5	0.766032
Tor4a	0.565966	0.0440476	24	7.5	0.753658
Dhdds	0.565966	0.0440476	24	0	0.745998
Nol12	0.565966	0.0440476	24	21	0.745408
Hnrnpr	0.565966	0.0440476	24	0	0.738927
4931406P16Rik	0.565966	0.0440476	24	9	0.735391
Sh3rf1	0.565966	0.0440476	24	12	0.734213
Cnot11	0.565966	0.0440476	24	22.5	0.733034
Herc4	0.565966	0.0440476	24	10.5	0.733034
Abhd14a	0.565966	0.0440476	24	18	0.731856
Slurp2	0.565966	0.0440476	24	13.5	0.72832
Klf11	0.565966	0.0440476	24	9	0.725963
Sp1	0.565966	0.0440476	24	0	0.724195
Fbxo38	0.565966	0.0440476	24	6	0.723017
C1galt1	0.565966	0.0440476	24	18	0.722427
Chst15	0.565966	0.0440476	24	9	0.72066
Ppp2r3c	0.565966	0.0440476	24	3	0.72007
Nipa2	0.565966	0.0440476	24	19.5	0.715946
Hnmt	0.565966	0.0440476	24	4.5	0.712999
Man2a2	0.565966	0.0440476	24	10.5	0.708285
Fanci	0.565966	0.0440476	24	21	0.708285
Lsmem2	0.565966	0.0440476	24	0	0.708285
Exoc4	0.565966	0.0440476	24	0	0.705928
Srd5a3	0.565966	0.0440476	24	18	0.705928
Lrrc20	0.565966	0.0440476	24	1.5	0.702393
Mtrr	0.565966	0.0440476	24	18	0.701803
D030056L22Rik	0.565966	0.0440476	24	18	0.698857
Sec14l5	0.565966	0.0440476	24	1.5	0.698857
Aagab	0.565966	0.0440476	24	1.5	0.6965
Pnpla7	0.565966	0.0440476	24	10.5	0.695322
Usp3	0.565966	0.0440476	24	6	0.692965
Arhgap29	0.565966	0.0440476	24	1.5	0.690608
Bik	0.565966	0.0440476	24	6	0.685894
Mrps11	0.565966	0.0440476	24	19.5	0.684715
Clpb	0.565966	0.0440476	24	0	0.678233
Ppwd1	0.565966	0.0440476	24	22.5	0.671751
Ccdc127	0.565966	0.0440476	24	19.5	0.669394
Gstt2	0.565966	0.0440476	24	10.5	0.667037
Ifitm10	0.565966	0.0440476	24	9	0.66468
Wdsub1	0.565966	0.0440476	24	9	0.66468
Phf19	0.565966	0.0440476	24	18	0.662323
Ppm1d	0.565966	0.0440476	24	12	0.657609
Osbpl7	0.565966	0.0440476	24	10.5	0.655252
Msl3	0.565966	0.0440476	24	1.5	0.651717
Dars2	0.565966	0.0440476	24	22.5	0.64936
Rnf183	0.565966	0.0440476	24	18	0.64877
Maged2	0.565966	0.0440476	24	6	0.648181
Cgas	0.565966	0.0440476	24	18	0.642289
Klhl38	0.565966	0.0440476	24	6	0.642289
Mapre2	0.565966	0.0440476	24	18	0.637575
Rev1	0.565966	0.0440476	24	15	0.636985
Ybx2	0.565966	0.0440476	24	0	0.636396
Mtfr2	0.565966	0.0440476	24	21	0.632861
Cops7b	0.565966	0.0440476	24	22.5	0.629914
Pla2g4b	0.565966	0.0440476	24	4.5	0.62579
Ago4	0.565966	0.0440476	24	9	0.62579
Tdrp	0.565966	0.0440476	24	10.5	0.624611
Dgkq	0.565966	0.0440476	24	9	0.61754
Fastkd3	0.565966	0.0440476	24	18	0.61754
Oip5	0.565966	0.0440476	24	21	0.616361
Gvin1	0.565966	0.0440476	24	19.5	0.614004
Cdc6	0.565966	0.0440476	24	18	0.606933
Mri1	0.565966	0.0440476	24	12	0.603398
Xirp1	0.565966	0.0440476	24	0	0.602219
Eef2k	0.565966	0.0440476	24	9	0.598684
Usp21	0.565966	0.0440476	24	21	0.597505
Ly86	0.565966	0.0440476	24	21	0.592202
Tbk1	0.565966	0.0440476	24	16.5	0.581006
Dhx40	0.565966	0.0440476	24	4.5	0.575114
Rnase1	0.565966	0.0440476	24	3	0.571578
Pi4k2b	0.565966	0.0440476	24	3	0.571578
Slc39a3	0.565966	0.0440476	24	3	0.56981
Rpp14	0.565966	0.0440476	24	19.5	0.567453
Abraxas2	0.565966	0.0440476	24	3	0.558614
Lrpprc	0.565966	0.0440476	24	21	0.558614
Plekha3	0.565966	0.0440476	24	21	0.552133
Fam3c	0.565966	0.0440476	24	21	0.550365
Smad4	0.565966	0.0440476	24	9	0.550365
Jmjd7	0.565966	0.0440476	24	7.5	0.542704
Vwa7	0.565966	0.0440476	24	6	0.53858
Fbxw17	0.565966	0.0440476	24	19.5	0.531509
Setd2	0.565966	0.0440476	24	6	0.528562
Cxcl13	0.565966	0.0440476	24	21	0.527973
Kiz	0.565966	0.0440476	24	4.5	0.526795
Rffl	0.565966	0.0440476	24	12	0.524438
Cyp4f17	0.565966	0.0440476	24	6	0.522081
Zbtb14	0.565966	0.0440476	24	15	0.516188
Magi1	0.565966	0.0440476	24	10.5	0.513831
Fbxo8	0.565966	0.0440476	24	3	0.512063
Phykpl	0.565966	0.0440476	24	7.5	0.512063
Myod1	0.565966	0.0440476	24	21	0.509117
Zfp799	0.565966	0.0440476	24	6	0.507349
Tgfbr1	0.565966	0.0440476	24	10.5	0.503224
Nfkbil1	0.565966	0.0440476	24	9	0.500867
D10Wsu102e	0.565966	0.0440476	24	16.5	0.497332
Tbc1d22b	0.565966	0.0440476	24	1.5	0.496743
Btbd6	0.565966	0.0440476	24	7.5	0.496153
Evi5l	0.565966	0.0440476	24	3	0.491439
Sgk3	0.565966	0.0440476	24	4.5	0.487904
Palb2	0.565966	0.0440476	24	19.5	0.487314
Ubiad1	0.565966	0.0440476	24	21	0.486725
Klhl20	0.565966	0.0440476	24	21	0.483779
Ints14	0.565966	0.0440476	24	0	0.480833
Foxn3	0.565966	0.0440476	24	13.5	0.479065
Grtp1	0.565966	0.0440476	24	6	0.473172
Klhl25	0.565966	0.0440476	24	3	0.472583
Zxdc	0.565966	0.0440476	24	9	0.465512
Arl15	0.565966	0.0440476	24	4.5	0.464333
Fancd2	0.565966	0.0440476	24	22.5	0.463744
Edaradd	0.565966	0.0440476	24	3	0.457262
Rab3gap1	0.565966	0.0440476	24	7.5	0.456673
Efcab11	0.565966	0.0440476	24	1.5	0.453727
Fam78a	0.565966	0.0440476	24	19.5	0.444299
Tmem119	0.565966	0.0440476	24	19.5	0.438406
Ipo11	0.565966	0.0440476	24	0	0.434871
Zkscan14	0.565966	0.0440476	24	7.5	0.434871
Fbxl4	0.565966	0.0440476	24	4.5	0.431924
Plxna3	0.565966	0.0440476	24	7.5	0.424264
Mus81	0.565966	0.0440476	24	3	0.424264
Wdr81	0.565966	0.0440476	24	9	0.423675
Podxl	0.565966	0.0440476	24	21	0.421907
Xlr3a	0.565966	0.0440476	24	10.5	0.421318
Zfp871	0.565966	0.0440476	24	4.5	0.41955
LOC115488130	0.565966	0.0440476	24	6	0.416604
Exog	0.565966	0.0440476	24	16.5	0.409533
Bicral	0.565966	0.0440476	24	9	0.407765
Aptx	0.565966	0.0440476	24	6	0.405997
Avl9	0.565966	0.0440476	24	9	0.399515
Cep76	0.565966	0.0440476	24	18	0.399515
Fmnl3	0.565966	0.0440476	24	13.5	0.397158
Dlg2	0.565966	0.0440476	24	10.5	0.392444
Dclre1b	0.565966	0.0440476	24	18	0.391266
Ankrd12	0.565966	0.0440476	24	12	0.375945
Gm973	0.565966	0.0440476	24	4.5	0.369463
Sox12	0.565966	0.0440476	24	15	0.367106
Dnajc14	0.565966	0.0440476	24	7.5	0.366517
Bbs2	0.565966	0.0440476	24	3	0.362981
Ovca2	0.565966	0.0440476	24	19.5	0.361803
Adgrg6	0.565966	0.0440476	24	6	0.361214
Gorab	0.565966	0.0440476	24	22.5	0.359446
Klhl17	0.565966	0.0440476	24	9	0.358267
Emc8	0.565966	0.0440476	24	22.5	0.357089
Pim2	0.565966	0.0440476	24	19.5	0.352375
Ccdc191	0.565966	0.0440476	24	3	0.351196
Srgap3	0.565966	0.0440476	24	10.5	0.351196
Slc26a11	0.565966	0.0440476	24	10.5	0.350018
Sephs1	0.565966	0.0440476	24	1.5	0.34825
Akap9	0.565966	0.0440476	24	7.5	0.345304
Adamts4	0.565966	0.0440476	24	0	0.344125
Tgfbrap1	0.565966	0.0440476	24	16.5	0.344125
Arid4b	0.565966	0.0440476	24	7.5	0.34059
Dpp4	0.565966	0.0440476	24	4.5	0.338233
Ubxn8	0.565966	0.0440476	24	21	0.331751
Lrrc8d	0.565966	0.0440476	24	6	0.328805
Ppp1r3d	0.565966	0.0440476	24	12	0.327626
Epop	0.565966	0.0440476	24	18	0.321734
Pak3	0.565966	0.0440476	24	3	0.321734
Ccnjl	0.565966	0.0440476	24	10.5	0.319377
Kif3a	0.565966	0.0440476	24	3	0.318787
Sik3	0.565966	0.0440476	24	6	0.318198
Mios	0.565966	0.0440476	24	6	0.31702
Cep120	0.565966	0.0440476	24	0	0.313484
Adgrf5	0.565966	0.0440476	24	18	0.312305
Zbtb41	0.565966	0.0440476	24	0	0.312305
Gnl3l	0.565966	0.0440476	24	0	0.311716
Irf8	0.565966	0.0440476	24	18	0.309359
Spata6	0.565966	0.0440476	24	4.5	0.307591
Btrc	0.565966	0.0440476	24	7.5	0.306413
Mrm2	0.565966	0.0440476	24	18	0.305824
Cox11	0.565966	0.0440476	24	22.5	0.296985
Vps18	0.565966	0.0440476	24	7.5	0.281664
Wdr31	0.565966	0.0440476	24	4.5	0.278129
Kank2	0.565966	0.0440476	24	7.5	0.27695
Sowaha	0.565966	0.0440476	24	12	0.267522
Acvr2b	0.565966	0.0440476	24	6	0.262219
Duxbl2	0.565966	0.0440476	24	15	0.258094
Kdr	0.565966	0.0440476	24	0	0.256915
Helq	0.565966	0.0440476	24	18	0.244541
Gpr68	0.565966	0.0440476	24	16.5	0.235702
LOC115489126	0.565966	0.0440476	24	6	0.233345
Cbll1	0.565966	0.0440476	24	21	0.233345
Kbtbd13	0.565966	0.0440476	24	0	0.233345
Nudt15	0.565966	0.0440476	24	0	0.232167
Atrip	0.565966	0.0440476	24	0	0.22922
Hcar1	0.565966	0.0440476	24	6	0.227453
Pla2r1	0.565966	0.0440476	24	12	0.224506
Pth1r	0.565966	0.0440476	24	22.5	0.223917
Grap2	0.565966	0.0440476	24	15	0.222739
Rad51b	0.565966	0.0440476	24	0	0.222739
Mettl4	0.565966	0.0440476	24	0	0.220971
Cep68	0.565966	0.0440476	24	4.5	0.218025
Nbeal1	0.565966	0.0440476	24	7.5	0.216257
LOC115488784	0.565966	0.0440476	24	6	0.2139
Ccdc162	0.565966	0.0440476	24	7.5	0.210364
Ttc26	0.565966	0.0440476	24	1.5	0.208597
Zdhhc14	0.565966	0.0440476	24	18	0.199758
Susd1	0.565966	0.0440476	24	12	0.199168
Akr1c14	0.565966	0.0440476	24	21	0.192097
Slc5a2	0.565966	0.0440476	24	0	0.187383
Tmem177	0.565966	0.0440476	24	19.5	0.186794
Bbx	0.565966	0.0440476	24	1.5	0.184437
Gm5941	0.565966	0.0440476	24	22.5	0.182669
H3c6	0.565966	0.0440476	24	3	0.181491
Ttll1	0.565966	0.0440476	24	0	0.180312
Vmn1r58	0.565966	0.0440476	24	4.5	0.179723
Stmnd1	0.565966	0.0440476	24	3	0.178544
Spred1	0.565966	0.0440476	24	15	0.176187
Ttc28	0.565966	0.0440476	24	7.5	0.170884
Gm6958	0.565966	0.0440476	24	22.5	0.169116
Rapgef4	0.565966	0.0440476	24	3	0.166759
Rsf1	0.565966	0.0440476	24	9	0.16617
Gm5141	0.565966	0.0440476	24	21	0.16617
Ust	0.565966	0.0440476	24	9	0.162045
Tln2	0.565966	0.0440476	24	3	0.160278
Cyp2b9	0.565966	0.0440476	24	3	0.160278
Abcb9	0.565966	0.0440476	24	7.5	0.159099
Zfp74	0.565966	0.0440476	24	1.5	0.157921
Bbs9	0.565966	0.0440476	24	6	0.157921
Dok5	0.565966	0.0440476	24	3	0.155563
9130019O22Rik	0.565966	0.0440476	24	9	0.153206
Zfp873	0.565966	0.0440476	24	1.5	0.147314
Slc9a2	0.565966	0.0440476	24	3	0.147314
Gm3325	0.565966	0.0440476	24	18	0.146725
Il5	0.565966	0.0440476	24	7.5	0.146135
Abca8b	0.565966	0.0440476	24	19.5	0.145546
Slc1a3	0.565966	0.0440476	24	0	0.144957
Skint2	0.565966	0.0440476	24	3	0.143778
Ly6a2	0.565966	0.0440476	24	12	0.143778
Dbndd1	0.565966	0.0440476	24	9	0.143778
Izumo1	0.565966	0.0440476	24	3	0.140243
Slc5a3	0.565966	0.0440476	24	19.5	0.137886
Gm4969	0.565966	0.0440476	24	18	0.130225
Tlr8	0.565966	0.0440476	24	21	0.125511
Ttll5	0.565966	0.0440476	24	21	0.123744
Il12rb1	0.565966	0.0440476	24	16.5	0.123154
Zc4h2	0.565966	0.0440476	24	21	0.121387
Enpep	0.565966	0.0440476	24	3	0.120797
1600014C23Rik	0.565966	0.0440476	24	6	0.11903
Ccdc15	0.565966	0.0440476	24	22.5	0.11903
Sobp	0.565966	0.0440476	24	0	0.11903
Ifi206	0.565966	0.0440476	24	18	0.11903
Gm4832	0.565966	0.0440476	24	13.5	0.117851
Chrna10	0.565966	0.0440476	24	6	0.117851
Gm42323	0.565966	0.0440476	24	9	0.107245
Siglec1	0.565966	0.0440476	24	21	0.106066
Hsd3b3	0.565966	0.0440476	24	0	0.105477
Efcab2	0.565966	0.0440476	24	1.5	0.105477
Cd160	0.565966	0.0440476	24	18	0.104888
Pdilt	0.565966	0.0440476	24	6	0.0984057
Dnajb7	0.565966	0.0440476	24	1.5	0.0919239
Il17b	0.565966	0.0440476	24	3	0.0907454
Slamf1	0.565966	0.0440476	24	15	0.0872098
Mfsd4b1	0.565966	0.0440476	24	4.5	0.0854421
Zfp457	0.565966	0.0440476	24	6	0.0848528
Slc6a4	0.565966	0.0440476	24	19.5	0.0848528
Pcdhga12	0.565966	0.0440476	24	1.5	0.0836743
Stard8	0.565966	0.0440476	24	18	0.0813173
Pbld2	0.565966	0.0440476	24	9	0.0795495
Fam186b	0.565966	0.0440476	24	7.5	0.0789603
Nos1ap	0.565966	0.0440476	24	6	0.0777817
Tnfaip8l3	0.565966	0.0440476	24	0	0.0754247
Hbb-bh2	0.565966	0.0440476	24	9	0.0707107
Fcer1a	0.565966	0.0440476	24	22.5	0.0683537
Pth2	0.565966	0.0440476	24	7.5	0.0671751
Fam124a	0.565966	0.0440476	24	4.5	0.0671751
Klra17	0.565966	0.0440476	24	22.5	0.0659966
Rasd2	0.565966	0.0440476	24	13.5	0.0659966
Armc2	0.565966	0.0440476	24	6	0.0618718
Slc22a3	0.565966	0.0440476	24	3	0.0612826
Ccbe1	0.565966	0.0440476	24	15	0.0606933
Upk3b	0.565966	0.0440476	24	7.5	0.0577471
Nos3	0.565966	0.0440476	24	22.5	0.0565685
Tnfrsf8	0.565966	0.0440476	24	13.5	0.05539
Ostn	0.565966	0.0440476	24	0	0.0542115
Ptger2	0.565966	0.0440476	24	15	0.0518545
Lrriq3	0.565966	0.0440476	24	6	0.0518545
Cdk5r1	0.565966	0.0440476	24	9	0.0500867
Reln	0.565966	0.0440476	24	19.5	0.0471405
Sycp3	0.565966	0.0440476	24	3	0.0459619
Rhag	0.565966	0.0440476	24	7.5	0.0459619
Slc22a22	0.565966	0.0440476	24	4.5	0.0436049
Slc16a12	0.565966	0.0440476	24	19.5	0.0436049
Adra1b	0.565966	0.0440476	24	3	0.0424264
Psg17	0.565966	0.0440476	24	7.5	0.0406586
Kcna1	0.565966	0.0440476	24	1.5	0.0394801
Panx2	0.565966	0.0440476	24	7.5	0.0377124
Ralyl	0.565966	0.0440476	24	10.5	0.0318198
Zfhx4	0.565966	0.0440476	24	22.5	0.0294628
Aifm3	0.565966	0.0440476	24	6	0.0288735
Eddm3b	0.565966	0.0440476	24	9	0.0282843
Slc2a7	0.565966	0.0440476	24	7.5	0.0271058
Pip5kl1	0.565966	0.0440476	24	3	0.0235702
Vmn1r181	0.565966	0.0440476	24	0	0.0235702
Wnk3	0.565966	0.0440476	24	7.5	0.0218025
Gm28802	0.565966	0.0440476	24	6	0.0212132
Stpg3	0.565966	0.0440476	24	22.5	0.0200347
LOC115489673	0.565966	0.0440476	24	7.5	0.0200347
Hepacam	0.565966	0.0440476	24	22.5	0.0188562
Gm36722	0.565966	0.0440476	24	1.5	0.0188562
Cyp3a59	0.565966	0.0440476	24	0	0.0164992
Rims4	0.565966	0.0440476	24	1.5	0.0141421
Il21	0.565966	0.0440476	24	15	0.0117851
Rex2	0.565966	0.0440476	24	7.5	0.0117851
Dnah1	0.565966	0.0440476	24	4.5	0.00824958
En2	0.565966	0.0440476	24	7.5	0.00589256
Cycling_for_HFD_1722
gene_symbol	BH.Q	ADJ.P	PER	LAG	AMP
Fdps	0.246346	0.000396825	24	16.5	31.8834
Nr1d1	0.246346	0.000396825	24	9	21.4654
Ctnnb1	0.246346	0.000396825	24	4.5	16.9611
Eif4b	0.246346	0.000396825	24	6	11.3608
Rhoa	0.246346	0.000396825	24	3	6.40167
Arpc1a	0.246346	0.000396825	24	16.5	5.75938
Acaa2	0.246346	0.000396825	24	15	4.62094
Serinc5	0.246346	0.000396825	24	6	4.03051
Kif5b	0.246346	0.000396825	24	4.5	3.08534
Arhgef12	0.246346	0.000396825	24	6	2.80486
Map2k1	0.246346	0.000396825	24	19.5	2.65283
Smc1a	0.246346	0.000396825	24	0	2.59803
Gm4737	0.246346	0.000396825	24	0	2.5833
Gtf2i	0.246346	0.000396825	24	7.5	2.06711
Smc2	0.246346	0.000396825	24	22.5	1.93276
Trmt2a	0.246346	0.000396825	24	18	1.78957
Adam9	0.246346	0.000396825	24	4.5	1.75598
Gm5431	0.246346	0.000396825	24	18	1.35057
Washc2	0.246346	0.000396825	24	7.5	1.33172
Mtmr3	0.246346	0.000396825	24	7.5	0.94988
Il15	0.246346	0.000396825	24	13.5	0.549186
Phf8	0.246346	0.000396825	24	6	0.533276
Crnkl1	0.246346	0.000396825	24	1.5	0.34825
Kctd12b	0.246346	0.000396825	24	7.5	0.272236
Abhd10	0.246346	0.000396825	24	0	0.252201
Lyve1	0.246346	0.000396825	24	4.5	0.240416
Inpp4b	0.246346	0.000396825	24	7.5	0.149671
Gdf5	0.246346	0.000396825	24	15	0.126101
Zfp941	0.246346	0.000396825	24	6	0.0518545
Dnajc6	0.272154	0.00178571	24	7.5	0.183848
Oxct2b	0.272154	0.00178571	24	13.5	0.030052
March10'	0.272154	0.00178571	24	7.5	0.0159099
Hopx	0.272154	0.0031746	24	16.5	84.7397
Eef2	0.272154	0.0031746	24	7.5	56.9904
Tef	0.272154	0.0031746	24	12	31.8457
Ucp2	0.272154	0.0031746	24	15	24.3168
Nr1d2	0.272154	0.0031746	24	10.5	17.0625
Hsp90aa1	0.272154	0.0031746	24	22.5	16.2741
Bzw1	0.272154	0.0031746	24	1.5	14.1292
Pnp	0.272154	0.0031746	24	13.5	12.1045
Serpinb5	0.272154	0.0031746	24	1.5	10.6266
Per3	0.272154	0.0031746	24	12	9.96078
Hnrnpc	0.272154	0.0031746	24	0	8.52653
Per2	0.272154	0.0031746	24	15	8.12701
Incenp	0.272154	0.0031746	24	22.5	7.95377
Aplp2	0.272154	0.0031746	24	7.5	7.91547
Dpt	0.272154	0.0031746	24	7.5	7.4258
Tmpo	0.272154	0.0031746	24	21	7.12823
Rrbp1	0.272154	0.0031746	24	18	6.95322
Mfsd1	0.272154	0.0031746	24	6	6.68393
Apol7a	0.272154	0.0031746	24	18	6.5372
Wls	0.272154	0.0031746	24	7.5	5.99155
Serp1	0.272154	0.0031746	24	18	5.86427
Calm3	0.272154	0.0031746	24	1.5	5.73051
Mad2l1	0.272154	0.0031746	24	22.5	5.70753
Arntl	0.272154	0.0031746	24	1.5	5.5225
Cry1	0.272154	0.0031746	24	19.5	5.50483
Smc4	0.272154	0.0031746	24	0	5.47183
Aurkb	0.272154	0.0031746	24	22.5	5.31509
Lmnb1	0.272154	0.0031746	24	22.5	5.20431
Coq10b	0.272154	0.0031746	24	13.5	4.92795
Trp63	0.272154	0.0031746	24	3	4.69931
Plk1	0.272154	0.0031746	24	0	4.54198
Kif11	0.272154	0.0031746	24	0	4.26857
Nucks1	0.272154	0.0031746	24	1.5	4.17429
Mapk6	0.272154	0.0031746	24	4.5	3.86905
Leo1	0.272154	0.0031746	24	0	3.7677
Ppp2r5c	0.272154	0.0031746	24	3	3.75709
Aurka	0.272154	0.0031746	24	0	3.57148
Rhod	0.272154	0.0031746	24	15	3.55557
Plau	0.272154	0.0031746	24	1.5	3.53553
Spint1	0.272154	0.0031746	24	13.5	3.5208
Cep55	0.272154	0.0031746	24	0	3.48957
Cdk1	0.272154	0.0031746	24	22.5	3.37408
Ncaph	0.272154	0.0031746	24	22.5	3.33283
Hmgb3	0.272154	0.0031746	24	0	3.16371
Spc25	0.272154	0.0031746	24	22.5	3.12659
Fstl1	0.272154	0.0031746	24	6	3.02347
Inmt	0.272154	0.0031746	24	15	2.92153
Nuf2	0.272154	0.0031746	24	22.5	2.91092
Shcbp1	0.272154	0.0031746	24	22.5	2.89914
Ccnf	0.272154	0.0031746	24	0	2.73709
Adipor1	0.272154	0.0031746	24	12	2.66344
Qars	0.272154	0.0031746	24	4.5	2.5721
Rnf14	0.272154	0.0031746	24	9	2.40888
Dlgap5	0.272154	0.0031746	24	0	2.37116
Copg2	0.272154	0.0031746	24	6	2.36233
Cry2	0.272154	0.0031746	24	13.5	2.3311
Npas2	0.272154	0.0031746	24	1.5	2.30517
Rnf141	0.272154	0.0031746	24	4.5	2.29456
Clcn2	0.272154	0.0031746	24	16.5	2.18908
Ncapg	0.272154	0.0031746	24	22.5	2.16846
Abcc4	0.272154	0.0031746	24	7.5	2.12957
Stag2	0.272154	0.0031746	24	7.5	2.12014
Cip2a	0.272154	0.0031746	24	22.5	2.10246
Gadd45a	0.272154	0.0031746	24	19.5	2.00759
Fam91a1	0.272154	0.0031746	24	4.5	1.96988
Cenph	0.272154	0.0031746	24	21	1.92156
Ntn4	0.272154	0.0031746	24	6	1.9033
Mob2	0.272154	0.0031746	24	7.5	1.85085
Dnajc14	0.272154	0.0031746	24	6	1.83966
Kif18b	0.272154	0.0031746	24	22.5	1.81609
Depdc1a	0.272154	0.0031746	24	0	1.76777
Pqlc3	0.272154	0.0031746	24	3	1.71827
Slc25a51	0.272154	0.0031746	24	6	1.69706
Fam76a	0.272154	0.0031746	24	12	1.6947
Cenpn	0.272154	0.0031746	24	22.5	1.69057
Nudcd2	0.272154	0.0031746	24	21	1.66052
Pfkfb4	0.272154	0.0031746	24	19.5	1.64756
Nup37	0.272154	0.0031746	24	0	1.63695
Ska3	0.272154	0.0031746	24	22.5	1.62988
Kif4	0.272154	0.0031746	24	0	1.6287
Ckap5	0.272154	0.0031746	24	3	1.59276
Sgo2a	0.272154	0.0031746	24	22.5	1.57213
Zmpste24	0.272154	0.0031746	24	4.5	1.5138
Kctd20	0.272154	0.0031746	24	6	1.47962
Wdr45b	0.272154	0.0031746	24	6	1.47019
Farsb	0.272154	0.0031746	24	1.5	1.45546
Ahcyl2	0.272154	0.0031746	24	3	1.42659
Rabggta	0.272154	0.0031746	24	16.5	1.38652
Arhgap19	0.272154	0.0031746	24	0	1.38239
Fubp3	0.272154	0.0031746	24	7.5	1.33997
Mtmr11	0.272154	0.0031746	24	6	1.3329
Cenpc1	0.272154	0.0031746	24	0	1.32347
Cenpl	0.272154	0.0031746	24	0	1.31875
Crbn	0.272154	0.0031746	24	7.5	1.2834
Larp7	0.272154	0.0031746	24	22.5	1.27927
Pomt1	0.272154	0.0031746	24	21	1.24215
Diaph3	0.272154	0.0031746	24	22.5	1.21505
Mtbp	0.272154	0.0031746	24	21	1.16732
Eps15	0.272154	0.0031746	24	7.5	1.15612
Cntrob	0.272154	0.0031746	24	21	1.15023
Atf7ip	0.272154	0.0031746	24	6	1.09248
Cdc27	0.272154	0.0031746	24	1.5	1.0477
Podn	0.272154	0.0031746	24	15	1.04534
Ccl17	0.272154	0.0031746	24	4.5	1.0312
Krt36	0.272154	0.0031746	24	9	1.00056
Chm	0.272154	0.0031746	24	6	0.978754
Erfe	0.272154	0.0031746	24	19.5	0.937506
Parpbp	0.272154	0.0031746	24	0	0.929845
Polh	0.272154	0.0031746	24	0	0.893312
Gen1	0.272154	0.0031746	24	22.5	0.883883
Vps41	0.272154	0.0031746	24	6	0.877991
Rbpj	0.272154	0.0031746	24	4.5	0.869741
Herpud2	0.272154	0.0031746	24	7.5	0.860313
Zfp949	0.272154	0.0031746	24	7.5	0.821422
Slc12a6	0.272154	0.0031746	24	6	0.814351
Ikbkg	0.272154	0.0031746	24	6	0.80728
Zcchc24	0.272154	0.0031746	24	6	0.797852
Rc3h1	0.272154	0.0031746	24	6	0.786067
Ubxn7	0.272154	0.0031746	24	6	0.734213
Mrpl45	0.272154	0.0031746	24	0	0.724784
Cadm1	0.272154	0.0031746	24	7.5	0.708285
Scaper	0.272154	0.0031746	24	7.5	0.644646
Kbtbd2	0.272154	0.0031746	24	4.5	0.619308
Cys1	0.272154	0.0031746	24	16.5	0.611647
Erlec1	0.272154	0.0031746	24	6	0.602809
Cma1	0.272154	0.0031746	24	7.5	0.571578
Wwox	0.272154	0.0031746	24	6	0.565096
Csnk1g1	0.272154	0.0031746	24	6	0.560382
Rp2	0.272154	0.0031746	24	4.5	0.559793
Cyp2w1	0.272154	0.0031746	24	10.5	0.559793
Dnal4	0.272154	0.0031746	24	22.5	0.5539
Rnf217	0.272154	0.0031746	24	6	0.535044
Rps6kc1	0.272154	0.0031746	24	6	0.520313
Gopc	0.272154	0.0031746	24	7.5	0.510885
Bard1	0.272154	0.0031746	24	21	0.478476
Nnmt	0.272154	0.0031746	24	4.5	0.440763
Aknad1	0.272154	0.0031746	24	3	0.438406
Atxn1	0.272154	0.0031746	24	4.5	0.432514
Mutyh	0.272154	0.0031746	24	19.5	0.416014
Gnb5	0.272154	0.0031746	24	9	0.405408
Kif13b	0.272154	0.0031746	24	12	0.39598
Cep128	0.272154	0.0031746	24	22.5	0.391266
Smoc1	0.272154	0.0031746	24	7.5	0.361214
Ro60	0.272154	0.0031746	24	6	0.360035
Gm40514	0.272154	0.0031746	24	19.5	0.35591
Hcst	0.272154	0.0031746	24	18	0.338233
Thg1l	0.272154	0.0031746	24	0	0.319377
Gulp1	0.272154	0.0031746	24	6	0.289914
Trim15	0.272154	0.0031746	24	19.5	0.274593
Gap43	0.272154	0.0031746	24	6	0.269879
Afg1l	0.272154	0.0031746	24	21	0.258094
Rftn2	0.272154	0.0031746	24	7.5	0.226274
Triqk	0.272154	0.0031746	24	7.5	0.218025
Oxsm	0.272154	0.0031746	24	7.5	0.199168
Adamts4	0.272154	0.0031746	24	1.5	0.19799
Rec8	0.272154	0.0031746	24	9	0.189151
Rnf180	0.272154	0.0031746	24	7.5	0.177955
Tmc7	0.272154	0.0031746	24	6	0.173241
Pramef8	0.272154	0.0031746	24	3	0.161456
Plod2	0.272154	0.0031746	24	6	0.143778
Ccsap	0.272154	0.0031746	24	0	0.143778
Gm550	0.272154	0.0031746	24	22.5	0.1426
Gpr27	0.272154	0.0031746	24	7.5	0.142011
Aoc1	0.272154	0.0031746	24	13.5	0.13435
LOC115489044	0.272154	0.0031746	24	12	0.11078
Gm4969	0.272154	0.0031746	24	18	0.108423
Gab3	0.272154	0.0031746	24	21	0.10312
Pla2g12b	0.272154	0.0031746	24	6	0.100173
Tarm1	0.272154	0.0031746	24	4.5	0.0689429
Pde1c	0.272154	0.0031746	24	4.5	0.0659966
Col28a1	0.272154	0.0031746	24	9	0.0659966
Atoh8	0.272154	0.0031746	24	15	0.0630504
Gjc2	0.272154	0.0031746	24	7.5	0.0577471
Abcc8	0.272154	0.0031746	24	10.5	0.05539
D930020B18Rik	0.272154	0.0031746	24	9	0.0548008
Rims2	0.272154	0.0031746	24	4.5	0.0400694
Nup210l	0.272154	0.0031746	24	19.5	0.0329983
Odf3l1	0.272154	0.0031746	24	9	0.0271058
Cdk19	0.335626	0.00853175	24	4.5	1.0695
Chac2	0.335626	0.00853175	24	22.5	0.840279
Ska1	0.335626	0.00853175	24	22.5	0.66468
Ttll3	0.335626	0.00853175	24	19.5	0.575114
Dhx34	0.335626	0.00853175	24	19.5	0.341768
E2f7	0.335626	0.00853175	24	19.5	0.341179
Dnaaf3	0.335626	0.00853175	24	7.5	0.311127
Cdk5rap2	0.335626	0.00853175	24	0	0.254558
Mphosph9	0.335626	0.00853175	24	22.5	0.230988
Pemt	0.335626	0.00853175	24	18	0.212132
9930111J21Rik2	0.335626	0.00853175	24	15	0.18974
Zfp41	0.335626	0.00853175	24	1.5	0.188562
Npcd	0.335626	0.00853175	24	22.5	0.172063
Abcg3	0.335626	0.00853175	24	22.5	0.0942809
Zfp563	0.335626	0.00853175	24	7.5	0.073657
Hsd17b1	0.335626	0.00853175	24	19.5	0.0718892
Col6a6	0.335626	0.00853175	24	4.5	0.0695322
Dlgap1	0.335626	0.00853175	24	7.5	0.0412479
Ccdc103	0.335626	0.00853175	24	7.5	0.0400694
Gstm3	0.335626	0.00853175	24	16.5	0.0318198
Mas1	0.335626	0.00853175	24	10.5	0.0282843
Nkain2	0.335626	0.00853175	24	12	0.0259272
Astn2	0.335626	0.00853175	24	9	0.0212132
Syn1	0.335626	0.00853175	24	6	0.0206239
Cd19	0.335626	0.00853175	24	6	0.0188562
Elfn1	0.335626	0.00853175	24	6	0.0188562
S100a10	0.335626	0.0138889	24	21	161.738
Ceacam1	0.335626	0.0138889	24	18	81.3733
Hspa8	0.335626	0.0138889	24	21	61.5366
Tuba1b	0.335626	0.0138889	24	22.5	60.8736
Tubb4b	0.335626	0.0138889	24	21	56.9327
Ubc	0.335626	0.0138889	24	19.5	54.6122
Cst3	0.335626	0.0138889	24	6	51.1167
Trim29	0.335626	0.0138889	24	4.5	41.5602
Tppp3	0.335626	0.0138889	24	22.5	41.1819
Npm1	0.335626	0.0138889	24	22.5	32.072
Tubb5	0.335626	0.0138889	24	22.5	31.0019
Taldo1	0.335626	0.0138889	24	18	28.3621
Ripply3	0.335626	0.0138889	24	16.5	25.8471
Dbp	0.335626	0.0138889	24	12	25.7835
Hmgb2	0.335626	0.0138889	24	22.5	19.5863
Cndp2	0.335626	0.0138889	24	18	16.4603
P4hb	0.335626	0.0138889	24	19.5	15.851
Lamp2	0.335626	0.0138889	24	6	15.6683
Hnrnpf	0.335626	0.0138889	24	22.5	14.4179
Top2a	0.335626	0.0138889	24	22.5	11.7256
Birc5	0.335626	0.0138889	24	22.5	11.2088
Irf7	0.335626	0.0138889	24	18	11.1664
Id3	0.335626	0.0138889	24	16.5	10.7622
Col3a1	0.335626	0.0138889	24	6	10.7191
Cks2	0.335626	0.0138889	24	22.5	10.2354
Anxa7	0.335626	0.0138889	24	12	9.52001
Ifit3b	0.335626	0.0138889	24	21	9.21478
G6pdx	0.335626	0.0138889	24	22.5	8.90247
Marcks	0.335626	0.0138889	24	1.5	8.19301
Ppp2ca	0.335626	0.0138889	24	19.5	8.12348
Mki67	0.335626	0.0138889	24	0	8.10344
Hba-a1	0.335626	0.0138889	24	7.5	8.02095
Bhlhe40	0.335626	0.0138889	24	12	7.81471
Cyc1	0.335626	0.0138889	24	19.5	7.78996
Ccna2	0.335626	0.0138889	24	22.5	7.64382
Gdi2	0.335626	0.0138889	24	4.5	7.57135
Ppp1ccb	0.335626	0.0138889	24	4.5	7.27259
Alas1	0.335626	0.0138889	24	15	7.12174
Nap1l1	0.335626	0.0138889	24	1.5	7.01627
Gpcpd1	0.335626	0.0138889	24	15	6.78469
Anp32e	0.335626	0.0138889	24	3	6.74344
Cdca8	0.335626	0.0138889	24	22.5	6.74108
Scarb2	0.335626	0.0138889	24	6	6.73637
Tcp1	0.335626	0.0138889	24	1.5	6.72105
Thra	0.335626	0.0138889	24	7.5	6.70455
Tm9sf3	0.335626	0.0138889	24	6	6.64209
Timp2	0.335626	0.0138889	24	9	6.59848
Mt4	0.335626	0.0138889	24	7.5	6.38046
Pclaf	0.335626	0.0138889	24	22.5	6.29914
Rrm1	0.335626	0.0138889	24	21	6.28677
Capn13	0.335626	0.0138889	24	18	6.0764
Cdk2ap2	0.335626	0.0138889	24	19.5	5.9232
Tpx2	0.335626	0.0138889	24	0	5.72285
Ccnb2	0.335626	0.0138889	24	0	5.63093
Sh3pxd2a	0.335626	0.0138889	24	6	5.62975
Per1	0.335626	0.0138889	24	13.5	5.61089
Atp6v1a	0.335626	0.0138889	24	6	5.58261
Dynlt3	0.335626	0.0138889	24	4.5	5.55315
Serinc3	0.335626	0.0138889	24	7.5	5.49304
Kif23	0.335626	0.0138889	24	22.5	5.47418
Racgap1	0.335626	0.0138889	24	22.5	5.37755
Flna	0.335626	0.0138889	24	3	4.98687
Pbk	0.335626	0.0138889	24	22.5	4.95387
Cenpb	0.335626	0.0138889	24	10.5	4.90673
Rin2	0.335626	0.0138889	24	4.5	4.8484
Bcl2l15	0.335626	0.0138889	24	19.5	4.78476
Ncapd2	0.335626	0.0138889	24	22.5	4.70933
Glo1	0.335626	0.0138889	24	6	4.63391
Kifc1	0.335626	0.0138889	24	0	4.57852
Rab2a	0.335626	0.0138889	24	7.5	4.57734
Nans	0.335626	0.0138889	24	18	4.55848
Ipo7	0.335626	0.0138889	24	4.5	4.51429
Ttc22	0.335626	0.0138889	24	18	4.37463
Kif22	0.335626	0.0138889	24	22.5	4.32749
Tns4	0.335626	0.0138889	24	12	4.18607
Plekha1	0.335626	0.0138889	24	6	4.17075
Kdsr	0.335626	0.0138889	24	9	4.15131
Ddx6	0.335626	0.0138889	24	6	4.11654
Hnrnph2	0.335626	0.0138889	24	3	4.11595
Ccl6	0.335626	0.0138889	24	3	4.08472
Dnm2	0.335626	0.0138889	24	13.5	3.99162
Kif2c	0.335626	0.0138889	24	0	3.98337
Trim59	0.335626	0.0138889	24	0	3.90441
Nek7	0.335626	0.0138889	24	3	3.82545
Casp8	0.335626	0.0138889	24	21	3.81366
Glyr1	0.335626	0.0138889	24	6	3.81248
Hpf1	0.335626	0.0138889	24	21	3.8007
Lima1	0.335626	0.0138889	24	9	3.79245
Fam168b	0.335626	0.0138889	24	6	3.77241
Hprt	0.335626	0.0138889	24	21	3.68049
Copz1	0.335626	0.0138889	24	3	3.65456
Ltbp4	0.335626	0.0138889	24	13.5	3.64631
Ckap2	0.335626	0.0138889	24	1.5	3.60153
Pafah1b1	0.335626	0.0138889	24	6	3.56264
Fkbp9	0.335626	0.0138889	24	7.5	3.56205
Hmmr	0.335626	0.0138889	24	0	3.55734
Slc39a6	0.335626	0.0138889	24	3	3.48839
St13	0.335626	0.0138889	24	3	3.45422
Rad51	0.335626	0.0138889	24	22.5	3.44715
Dad1	0.335626	0.0138889	24	21	3.43772
Ndc80	0.335626	0.0138889	24	22.5	3.43536
Cacybp	0.335626	0.0138889	24	21	3.27155
Spag5	0.335626	0.0138889	24	22.5	3.26919
Apcdd1	0.335626	0.0138889	24	7.5	3.25505
Vps4b	0.335626	0.0138889	24	6	3.25446
Cdkn3	0.335626	0.0138889	24	1.5	3.24621
Usp2	0.335626	0.0138889	24	13.5	3.16195
Asf1b	0.335626	0.0138889	24	22.5	3.15134
Prrc2b	0.335626	0.0138889	24	7.5	3.14545
Znrd1	0.335626	0.0138889	24	19.5	3.11657
Gss	0.335626	0.0138889	24	22.5	3.11245
Fbxl3	0.335626	0.0138889	24	9	3.09124
Stat3	0.335626	0.0138889	24	6	3.08534
Rnf149	0.335626	0.0138889	24	6	3.04174
Lmnb2	0.335626	0.0138889	24	21	3.01876
Snd1	0.335626	0.0138889	24	21	3.01581
Cdc42ep3	0.335626	0.0138889	24	21	2.95983
Lgr4	0.335626	0.0138889	24	9	2.93803
Ect2	0.335626	0.0138889	24	0	2.92978
Fkbp5	0.335626	0.0138889	24	15	2.92978
Mrpl38	0.335626	0.0138889	24	19.5	2.92448
Foxm1	0.335626	0.0138889	24	22.5	2.92035
Tlr5	0.335626	0.0138889	24	0	2.89855
Dnajb11	0.335626	0.0138889	24	21	2.87439
Akr1b10	0.335626	0.0138889	24	21	2.87439
Dnmt1	0.335626	0.0138889	24	19.5	2.86319
Necap2	0.335626	0.0138889	24	15	2.82902
Zwilch	0.335626	0.0138889	24	21	2.82371
Bmpr1a	0.335626	0.0138889	24	6	2.73356
Ankle1	0.335626	0.0138889	24	22.5	2.72943
Ddhd1	0.335626	0.0138889	24	19.5	2.72177
Amotl1	0.335626	0.0138889	24	6	2.70115
Iqgap3	0.335626	0.0138889	24	22.5	2.65165
Rfc3	0.335626	0.0138889	24	19.5	2.61865
Tnfaip1	0.335626	0.0138889	24	21	2.61099
Esco2	0.335626	0.0138889	24	22.5	2.60746
Tfg	0.335626	0.0138889	24	21	2.59508
Crabp1	0.335626	0.0138889	24	6	2.57623
Nras	0.335626	0.0138889	24	6	2.55737
Naa60	0.335626	0.0138889	24	16.5	2.55148
Nudt5	0.335626	0.0138889	24	22.5	2.52319
Cbx1	0.335626	0.0138889	24	0	2.51318
Chtf8	0.335626	0.0138889	24	3	2.47252
Yipf4	0.335626	0.0138889	24	7.5	2.46073
Pigu	0.335626	0.0138889	24	19.5	2.44659
Tiam1	0.335626	0.0138889	24	9	2.41713
Eid1	0.335626	0.0138889	24	7.5	2.37529
Senp2	0.335626	0.0138889	24	0	2.3747
Ndufaf2	0.335626	0.0138889	24	21	2.3694
Tpd52l2	0.335626	0.0138889	24	4.5	2.31931
Ptgs1	0.335626	0.0138889	24	10.5	2.3146
Cdca5	0.335626	0.0138889	24	22.5	2.30222
Fbxw11	0.335626	0.0138889	24	6	2.25921
Deaf1	0.335626	0.0138889	24	16.5	2.25096
Ccpg1	0.335626	0.0138889	24	6	2.22856
Traf7	0.335626	0.0138889	24	19.5	2.2209
Syvn1	0.335626	0.0138889	24	18	2.19144
Leng1	0.335626	0.0138889	24	19.5	2.18555
Aaas	0.335626	0.0138889	24	21	2.18496
Fermt3	0.335626	0.0138889	24	21	2.13782
Thbs4	0.335626	0.0138889	24	0	2.12073
Raver1	0.335626	0.0138889	24	21	2.1113
Wwtr1	0.335626	0.0138889	24	7.5	2.09009
Brox	0.335626	0.0138889	24	6	2.05532
Fam118b	0.335626	0.0138889	24	21	2.04236
Fbxo34	0.335626	0.0138889	24	19.5	2.04118
Cdca2	0.335626	0.0138889	24	22.5	2.04
Ap4s1	0.335626	0.0138889	24	7.5	2.02527
Smarca5	0.335626	0.0138889	24	0	2.02468
Micall1	0.335626	0.0138889	24	6	2.02233
Sp1	0.335626	0.0138889	24	4.5	2.01054
Cdc25c	0.335626	0.0138889	24	1.5	2.00406
Nf2	0.335626	0.0138889	24	3	1.99876
Cdca4	0.335626	0.0138889	24	3	1.98697
Tmem64	0.335626	0.0138889	24	7.5	1.94219
Agpat2	0.335626	0.0138889	24	16.5	1.92687
Lrrc8b	0.335626	0.0138889	24	6	1.90919
Snn	0.335626	0.0138889	24	6	1.87678
Cdt1	0.335626	0.0138889	24	18	1.85026
Atf1	0.335626	0.0138889	24	6	1.84908
Api5	0.335626	0.0138889	24	3	1.84437
Mis12	0.335626	0.0138889	24	21	1.82669
Kif20b	0.335626	0.0138889	24	0	1.78427
Ttk	0.335626	0.0138889	24	0	1.77248
Ankrd9	0.335626	0.0138889	24	18	1.7713
Snx8	0.335626	0.0138889	24	16.5	1.76953
Rcn3	0.335626	0.0138889	24	6	1.74538
Ska2	0.335626	0.0138889	24	0	1.73713
Atp13a3	0.335626	0.0138889	24	4.5	1.73359
Aspm	0.335626	0.0138889	24	1.5	1.73005
Dcaf7	0.335626	0.0138889	24	6	1.72711
Trip13	0.335626	0.0138889	24	22.5	1.72593
Erf	0.335626	0.0138889	24	6	1.70236
Col5a3	0.335626	0.0138889	24	3	1.69116
Clcn3	0.335626	0.0138889	24	3	1.68704
Cenpe	0.335626	0.0138889	24	0	1.66641
Rabl6	0.335626	0.0138889	24	16.5	1.66288
Mad1l1	0.335626	0.0138889	24	22.5	1.65817
Kazn	0.335626	0.0138889	24	12	1.65581
Cdc45	0.335626	0.0138889	24	21	1.64284
Bub1	0.335626	0.0138889	24	22.5	1.63813
Vangl1	0.335626	0.0138889	24	4.5	1.62163
Atf7	0.335626	0.0138889	24	6	1.6016
Tvp23b	0.335626	0.0138889	24	7.5	1.59453
Gatad1	0.335626	0.0138889	24	4.5	1.59453
Purb	0.335626	0.0138889	24	3	1.5904
Azi2	0.335626	0.0138889	24	21	1.58451
Crcp	0.335626	0.0138889	24	3	1.58156
Eef2k	0.335626	0.0138889	24	10.5	1.57803
Dapk1	0.335626	0.0138889	24	0	1.57331
Spdl1	0.335626	0.0138889	24	22.5	1.5633
Rad51ap1	0.335626	0.0138889	24	21	1.56153
Mob4	0.335626	0.0138889	24	7.5	1.55917
Pf4	0.335626	0.0138889	24	4.5	1.55446
Prpf18	0.335626	0.0138889	24	6	1.54856
Nubp1	0.335626	0.0138889	24	19.5	1.54385
Cwf19l2	0.335626	0.0138889	24	6	1.53796
Maco1	0.335626	0.0138889	24	12	1.53442
Map3k1	0.335626	0.0138889	24	7.5	1.52558
Arhgap11a	0.335626	0.0138889	24	22.5	1.52028
Kif15	0.335626	0.0138889	24	0	1.50319
Ppp2r1b	0.335626	0.0138889	24	3	1.49966
Troap	0.335626	0.0138889	24	0	1.48492
Pif1	0.335626	0.0138889	24	0	1.47785
Arrdc2	0.335626	0.0138889	24	15	1.47255
Tspyl1	0.335626	0.0138889	24	7.5	1.47137
Gatad2b	0.335626	0.0138889	24	4.5	1.4696
Plk4	0.335626	0.0138889	24	22.5	1.46371
Gng10	0.335626	0.0138889	24	7.5	1.46135
Sept11'	0.335626	0.0138889	24	1.5	1.46135
Sgo1	0.335626	0.0138889	24	22.5	1.43484
Ccdc28b	0.335626	0.0138889	24	10.5	1.42011
Sulf2	0.335626	0.0138889	24	7.5	1.39536
Foxk1	0.335626	0.0138889	24	6	1.38004
Rnf26	0.335626	0.0138889	24	0	1.35057
Ago1	0.335626	0.0138889	24	9	1.34291
Pds5a	0.335626	0.0138889	24	1.5	1.33643
Nsl1	0.335626	0.0138889	24	22.5	1.32111
Sh3pxd2b	0.335626	0.0138889	24	3	1.3105
Lhfp	0.335626	0.0138889	24	6	1.3052
Kifc5b	0.335626	0.0138889	24	21	1.30108
Lrba	0.335626	0.0138889	24	19.5	1.30108
Rabgap1	0.335626	0.0138889	24	7.5	1.29695
Snx4	0.335626	0.0138889	24	6	1.29047
Sept10'	0.335626	0.0138889	24	4.5	1.28635
Tssc4	0.335626	0.0138889	24	18	1.28576
Slc38a10	0.335626	0.0138889	24	4.5	1.27102
Cenpi	0.335626	0.0138889	24	22.5	1.25865
Mgat5	0.335626	0.0138889	24	6	1.25629
Usp46	0.335626	0.0138889	24	7.5	1.24097
Limd1	0.335626	0.0138889	24	6	1.2339
Hyls1	0.335626	0.0138889	24	0	1.22565
Slc9a6	0.335626	0.0138889	24	7.5	1.22565
Ttc1	0.335626	0.0138889	24	3	1.22447
Cul4b	0.335626	0.0138889	24	6	1.22094
D030056L22Rik	0.335626	0.0138889	24	21	1.21563
Mis18bp1	0.335626	0.0138889	24	0	1.20797
Col5a2	0.335626	0.0138889	24	4.5	1.19383
Pten	0.335626	0.0138889	24	9	1.19383
Dlg3	0.335626	0.0138889	24	15	1.18558
Hikeshi	0.335626	0.0138889	24	22.5	1.1844
B3gnt7	0.335626	0.0138889	24	18	1.1844
Cenpu	0.335626	0.0138889	24	21	1.18323
Ccnt2	0.335626	0.0138889	24	15	1.17969
Lnx1	0.335626	0.0138889	24	12	1.1738
Wee1	0.335626	0.0138889	24	16.5	1.17085
Exph5	0.335626	0.0138889	24	9	1.17026
Cir1	0.335626	0.0138889	24	6	1.16201
Rfk	0.335626	0.0138889	24	0	1.15966
Nbdy	0.335626	0.0138889	24	6	1.15141
Ubn1	0.335626	0.0138889	24	9	1.14787
Shtn1	0.335626	0.0138889	24	1.5	1.14139
Cenpp	0.335626	0.0138889	24	22.5	1.1243
Prag1	0.335626	0.0138889	24	1.5	1.10957
Dpysl3	0.335626	0.0138889	24	4.5	1.10191
Rasa1	0.335626	0.0138889	24	6	1.09719
Tm7sf3	0.335626	0.0138889	24	7.5	1.0913
Notch2	0.335626	0.0138889	24	9	1.09012
Dnajc11	0.335626	0.0138889	24	0	1.08894
G2e3	0.335626	0.0138889	24	0	1.07716
Fbn1	0.335626	0.0138889	24	6	1.0748
Slc25a10	0.335626	0.0138889	24	21	1.07127
Mcpt4	0.335626	0.0138889	24	7.5	1.06891
Knl1	0.335626	0.0138889	24	0	1.06537
Stil	0.335626	0.0138889	24	22.5	1.05241
Ccdc77	0.335626	0.0138889	24	21	1.0418
Sapcd2	0.335626	0.0138889	24	1.5	1.0365
Gabpa	0.335626	0.0138889	24	4.5	1.03591
Kdelr3	0.335626	0.0138889	24	4.5	1.0312
Cbl	0.335626	0.0138889	24	6	1.01823
Ccl28	0.335626	0.0138889	24	3	1.00822
Wdr47	0.335626	0.0138889	24	3	1.00763
Dctn4	0.335626	0.0138889	24	4.5	1.00232
Mapre1	0.335626	0.0138889	24	3	0.969915
Usp32	0.335626	0.0138889	24	9	0.967558
Epn2	0.335626	0.0138889	24	7.5	0.952237
Dstyk	0.335626	0.0138889	24	7.5	0.951059
Slc4a7	0.335626	0.0138889	24	4.5	0.936916
Rbm12	0.335626	0.0138889	24	4.5	0.935149
Cstf1	0.335626	0.0138889	24	0	0.932202
Tnpo1	0.335626	0.0138889	24	3	0.932202
Sbno1	0.335626	0.0138889	24	6	0.928667
Tgfb3	0.335626	0.0138889	24	7.5	0.919239
Odf2	0.335626	0.0138889	24	22.5	0.91806
E2f1	0.335626	0.0138889	24	19.5	0.916293
Lrp6	0.335626	0.0138889	24	7.5	0.900972
Erlin2	0.335626	0.0138889	24	6	0.898026
Elmsan1	0.335626	0.0138889	24	6	0.895669
Zfp101	0.335626	0.0138889	24	22.5	0.872098
Ccl22	0.335626	0.0138889	24	3	0.8391
Irs2	0.335626	0.0138889	24	9	0.835565
Akr1c13	0.335626	0.0138889	24	7.5	0.829672
Oip5	0.335626	0.0138889	24	22.5	0.827315
Ccdc61	0.335626	0.0138889	24	19.5	0.822601
Ppp2r5e	0.335626	0.0138889	24	1.5	0.818476
Wdr90	0.335626	0.0138889	24	19.5	0.814351
Smu1	0.335626	0.0138889	24	0	0.813762
Appl1	0.335626	0.0138889	24	6	0.799031
Golga2	0.335626	0.0138889	24	9	0.790192
Dnajc10	0.335626	0.0138889	24	3	0.786656
Nanp	0.335626	0.0138889	24	18	0.785478
Ube2w	0.335626	0.0138889	24	7.5	0.782532
Mcm10	0.335626	0.0138889	24	19.5	0.770746
Mthfd1l	0.335626	0.0138889	24	19.5	0.769568
Bptf	0.335626	0.0138889	24	6	0.750712
Tdp1	0.335626	0.0138889	24	22.5	0.750712
Col14a1	0.335626	0.0138889	24	6	0.740105
Loxl2	0.335626	0.0138889	24	6	0.739516
Wdfy3	0.335626	0.0138889	24	9	0.738927
Sdc3	0.335626	0.0138889	24	7.5	0.731856
Slc30a6	0.335626	0.0138889	24	1.5	0.723606
Fanci	0.335626	0.0138889	24	22.5	0.718892
Dennd4c	0.335626	0.0138889	24	4.5	0.70475
Mtg1	0.335626	0.0138889	24	6	0.6965
Nfatc2ip	0.335626	0.0138889	24	21	0.695911
Acbd5	0.335626	0.0138889	24	6	0.684715
Arsb	0.335626	0.0138889	24	3	0.671162
Kif14	0.335626	0.0138889	24	1.5	0.66527
Kif18a	0.335626	0.0138889	24	0	0.659377
LOC115487367	0.335626	0.0138889	24	21	0.657609
Arhgap33	0.335626	0.0138889	24	0	0.657609
Il6ra	0.335626	0.0138889	24	9	0.635218
Nedd1	0.335626	0.0138889	24	1.5	0.632861
Ppp1r13b	0.335626	0.0138889	24	12	0.628147
Robo1	0.335626	0.0138889	24	7.5	0.626379
Rest	0.335626	0.0138889	24	6	0.616951
Gm29804	0.335626	0.0138889	24	15	0.614594
Tnrc6b	0.335626	0.0138889	24	4.5	0.595148
Ap3s2	0.335626	0.0138889	24	6	0.59397
Comtd1	0.335626	0.0138889	24	18	0.583363
Tbc1d31	0.335626	0.0138889	24	0	0.581006
Pid1	0.335626	0.0138889	24	6	0.579238
Kdm5a	0.335626	0.0138889	24	6	0.566864
Alg9	0.335626	0.0138889	24	0	0.565685
Eya3	0.335626	0.0138889	24	3	0.560971
Neurl1b	0.335626	0.0138889	24	0	0.557436
Nacc2	0.335626	0.0138889	24	6	0.557436
Chpf2	0.335626	0.0138889	24	9	0.556847
Rnmt	0.335626	0.0138889	24	7.5	0.550365
Zfp961	0.335626	0.0138889	24	3	0.546829
Zbed6	0.335626	0.0138889	24	6	0.544472
Mcm8	0.335626	0.0138889	24	21	0.544472
Cnot11	0.335626	0.0138889	24	1.5	0.542115
[truncated: 1,123 more rows]
