# Supplementary material for: High-fat intake reshapes the circadian transcriptome profile and metabolism in murine meibomian glands
Source: Front Nutr. 2023 Mar 16;10:1146916. doi: 10.3389/fnut.2023.1146916 (PMC10062204; doi:10.3389/fnut.2023.1146916)
Supplement: Supplementary Table 2 — Cycling genes (JTK_adj P < 0.05) unique to NC-fed (1,059), unique to HFD-fed (1,384) and shared between the two groups (338) in Figure 2C. [file Table_2.XLSX]

## Sheet: Supplementary Table 2
Unique_to_NC_1059
gene_symbol
Tmem176b
Gm39972
H2bc4
Chmp2b
Ing4
Cdkn1b
Zranb2
Snx14
Smyd2
Gnmt
Frmd5
Ppfia4
Gm40862
Gm2240
Ifitm3
Anxa2
Mal2
Dstn
Mgp
Kpna2
Tcp11l2
Slc22a5
Lgi2
Pbp2
Tuba1c
Lce1m
Spop
Nde1
2310050C09Rik
Stt3b
Pole3
Mcm2
Shmt1
Lama3
Trim2
Mvb12a
Aph1a
Wipi1
Ms4a6c
Adamtsl5
Snf8
Lce1l
Papola
Slc17a5
Bid
Tjap1
Ccz1
LOC115488787
Sh2b3
Pnpo
LOC108167440
Antxr1
Dhx32
Nmral1
Fbxo7
Il15ra
Kmt5b
Tubd1
Ccl12
Fermt1
Mxra7
Surf6
Otud4
Rapgef3
Wrap73
Fchsd1
Ifi214
Tmem129
Txnl4b
Gm7694
Lrrc36
Etnk2
Col18a1
Cenpq
Zer1
Zfp426
Tube1
Zfp618
Cdc73
C030006K11Rik
Lag3
Actr3b
Vgll1
Cyp2a4
3110040M04Rik
Lpar2
Kbtbd8
Wfdc12
Amer1
Fam110b
Pcdh12
Srxn1
Ric8a
Ccdc154
Skint9
Gpr171
Fam72a
H1f3
Mycbpap
Chst3
Cd96
Gfi1
Gm33373
Fhad1
Nkapl
Itih2
4930590J08Rik
Pgbd5
Fam71b
Dchs2
Cbr2
Emp1
Anxa1
Gm42368
Gm43305
Id1
2200002D01Rik
Ccnd1
Car12
Hspd1
Prr13
Mid1ip1
Vcp
Vat1
Lsm3
Sqstm1
Fkbp4
Naa20
Avpi1
C1qa
Psmc3
Tmem248
Jag2
Wdr26
Tle5
Zfp36l1
Crot
C1qc
Pglyrp4
1700047I17Rik2
Cirbp
Pnrc2
Rorc
Akr1e1
Txn2
Kif20a
Ssr1
Lrrc59
Smagp
Tubg1
Adh5
Knstrn
Gm40525
Itga6
Fbxo32
Eif4a3
Vopp1
Ahnak2
Prxl2c
Pold2
Tmem173
Plekhg6
Immt
Rac3
Gsta2
Aarsd1
Nop16
Ip6k2
Epb41l4b
Rpa3
Hsdl2
Clstn1
Nfe2l3
Hspa4l
Trip10
Naa50
Slc7a5
Clic4
Plscr3
Smpdl3b
Pole4
Vsig10l
Lama5
Gsr
Vsig10
Slc16a2
Stt3a
Ube2h
Rasgef1b
Tubb2a
Ckap4
Muc15
Pcmtd2
Lce1b
Ifrd2
Trpv4
Exosc5
Cdkn2d
Epha4
Utp3
Tacc1
Fndc1
Tmcc3
Dars
Usp53
C1ra
Arfgap2
Msh6
Ung
Tom1l2
Fzr1
Ap2a2
Setd6
Mrps6
Ankrd40
Irak2
Ripk2
Lamc2
Dhrs4
Prr11
Lce1c
5031439G07Rik
Dctd
Cipc
Rab17
Nop2
Gigyf1
Ms4a6b
Clptm1
Coq2
Rsph3a
Fjx1
Qtrt1
Atg5
Myg1
Paqr4
Terf1
F2r
Tmem167b
Ulk3
Rrn3
Dusp7
Ankrd46
Plbd2
Nfyb
Arhgap12
Kidins220
Ydjc
Mia2
Ccne2
Kera
Tns2
Mipep
Cdc23
Rnaseh2c
Pgap1
Cygb
Dcaf4
Mpv17
Prodh
Strbp
Aunip
Fam234a
Mpp5
Lin7c
Ankzf1
Mfsd14a
Col4a6
Rab21
Fam83a
Insr
Trp73
Cd72
Fbln2
Ksr1
Eif2b1
Ift80
4930579G24Rik
Rhbdl3
Paxx
Mesd
Usp22
Nfat5
Cop1
Tbc1d19
Haghl
Larp4
Vps39
Lipa
Klf15
Cox18
Nudt13
Zdhhc20
Atg14
Setdb2
Mbnl3
Lrrc58
Cbs
Spata5
Ppp6r2
Upb1
Snapc3
Dock7
LOC108168956
Mettl14
Sema3c
Zfp260
Slc35b4
Phf11c
Rexo5
Klrc1
Plekhm1
Rnf2
Papolg
Arhgef10
Vegfd
Mecom
S100pbp
Tirap
Braf
Orc1
Cmklr1
Scmh1
Usp9x
Ier5l
Ooep
Tmem186
Dio2
Tdrd3
Pus3
LOC102634078
Car11
Tfdp2
Maml2
Vps13a
Apc
Cdkl2
Mettl21e
Kifap3
Grid2ip
Gm27021
Armc8
Tbc1d8b
Trmt2b
Sema3d
Zmym2
Lrrc71
Ccdc85b
Sgsh
Tenm4
Nudt16
Slc25a43
LOC102640673
4933428G20Rik
LOC115488343
Jam2
Lce3b
Map4k1
1810010H24Rik
Zfp9
Dok3
Rnf144a
Tmem8b
Spdya
Lair1
Rln3
BC147527
Slx4
2810021J22Rik
Itk
Pms1
D3Ertd751e
Arsk
Ttc21b
H2bc9
Ccdc173
2700049A03Rik
Lypd2
Tmem8
Zfp418
Atp1b4
A930033H14Rik
Rnf32
Gm7972
LOC100044068
Cib3
Gnao1
Gm40755
Fgf12
Gm960
Rem2
Fgl1
4930503B20Rik
Nek5
Mak
Best3
Cyp2d26
Gpr62
Omg
Fscn3
Sstr1
Calcr
Ubald2
Adgrg1
Fam131c
Tfap4
Tle2
Exd2
Ap5s1
Ikzf1
Pik3ca
Mrpl17
Ar
Sec31b
Lrrc9
Gm35091
Angpt2
H2ac12
Asic3
Skint5
Spata46
Dipk1c
Fndc11
Btnl6
Sytl5
Hrh4
Sult1b1
Btnl9
Lonrf2
Fign
Foxn4
Snph
Gabrb2
Loxhd1
Myrfl
Mlc1
4931406B18Rik
Asic2
B3gnt5
H2-K1
H2-D1
Ltf
Aqp3
Upk3bl
Cdo1
Arg1
Slc6a6
Arl6ip1
Mall
Ctsh
Pmm1
Shisa5
Sh3bgrl3
Arhgdia
St6galnac2
Cmas
Mcl1
Plcd1
Pdcd4
Ephx1
Cs
Epcam
Rapgefl1
Acpp
Ppa1
Pcolce
Ywhah
Ppib
Raly
Ece1
Phb2
Ehf
Prss8
Fam241a
Cct6a
H60c
Slc39a4
Ahsa1
C1qbp
Hbp1
Clca3b
C3
Ly6c1
Cct3
Gas6
Krt77
Nptn
Slc12a2
Ass1
Ifi205
Vegfa
Cyp27a1
Acer3
H2-Q9
Galnt3
Timm23
Gmnn
Ppil1
Tfdp1
Polb
Ddr1
Cuta
Tnfsf10
Ube2m
Ap1s1
Gm2506
Asb2
Tcf19
Osbpl9
Mitd1
Ostc
Mcm6
Ccnd3
Sun2
Aars
Rmnd5a
Dlk2
C1s1
Timm8a1
Ssh3
Slc25a39
P2ry2
Nfe2l1
Plpp3
Syngr2
Mcm5
Nudt21
Hr
Rbmxl1
Il1a
Erbb3
Lgalsl
Slc34a2
Cltb
Slc35b1
Mcm4
Mxd4
Sec13
Erp29
Mfap3l
Adrm1
Dnaja2
Usp19
Ccl27b
Hpgds
Saa3
Ctdsp2
Timm50
Osbpl2
Syf2
Gorasp2
Sf3b4
Fitm2
Tmprss2
Spc24
Ipo5
Blnk
Ms4a4b
Slc27a1
B3galt5
Slfn9
Phb
Akirin2
Rrs1
Nolc1
Cxadr
Esyt3
Abtb1
Ptpn13
Nxt1
Prkar2a
Sfrp2
Slc25a24
Sf3a2
Crim1
Lrrfip1
Hells
Agap3
Kdm5b
Ppp5c
Ccdc9b
Cd47
Mrpl2
Tmem79
Pdgfa
Abhd4
Cdc42ep5
Rit1
Cfap298
Chaf1b
Rassf6
Mthfd1
Ube2l3
Hars
Hmgn5
Cpne3
Ubxn2a
Man2b2
A430005L14Rik
Ubap2
Tet3
Nup205
Dynlt1b
Scamp4
Abhd17c
Cnot9
Nudt9
Pik3ip1
Tmem251
Dgkz
Phkb
Clpx
Cpsf4
Smndc1
Exosc9
Serpinb10
Sft2d2
Nkg7
Tmem106b
Zc3h15
Tcirg1
March7'
Mbtps1
Usp6nl
Ldah
Reep3
Sdr9c7
Adap1
Ctnnal1
Rusc1
Pigyl
Tiprl
Golim4
Aip
Rmdn3
Elp5
Dnaja3
Agps
Cenpw
Pole2
Farsa
Nfic
Sema4c
Tmigd1
Cdc42bpg
Npc2
Cpne1
Ripor3
Pinx1
Sephs2
Tex30
Mfap1b
Mxd3
Inpp5k
Utp4
Tbc1d17
Aida
Rab15
Gnl1
Gcat
Cbx6
Maged1
Ttc5
Ppme1
Tfrc
Gch1
Yme1l1
Bsdc1
R3hdm1
Abcc1
Cldn8
Ptprh
Magi3
Gm5617
Gfm1
Mthfsd
Cluh
Klc4
Wnt10a
Pradc1
Gmps
Txnl1
Vnn1
H4c9
Tcf12
Chka
Ccdc80
Pbx3
Reps2
Hdac11
Slfn1
Hsbp1l1
Parp1
Slc23a4
Krba1
Cdk18
Matn2
Hes6
Csnk2a2
Pdcl
Gemin6
Psmg1
Cd84
Alg3
Uros
Rab35
Rgs3
Uqcc1
Brd7
Alkbh7
Pik3r2
Inafm2
Ccn1
Casp14
Timm9
Cyb5r4
Kpna3
Taco1
Fam114a2
Brap
Fip1l1
Pld4
Cd3eap
Arvcf
Elp3
Tcof1
Cnst
Tbl1x
Commd5
Ppp1r3b
Lce1i
Ttc3
Anapc11
Chst10
H2-DMa
Rabl2
March5'
Fopnl
Slc35b2
Mef2d
Rpf2
Wnk1
Orm1
Wwc2
Mgmt
Mad2l1bp
Htra2
Mob3c
Ltbp1
Lancl2
Svil
Kpna6
Tes
Cd3e
Mrpl1
Bysl
Paqr5
Kras
Trnp1
Edn3
Cog6
Wfdc5
Aspa
Ttc32
Ap3m1
Trp53i11
Yars2
Uap1l1
Ttc4
Cep44
Brpf3
Tmem106a
Clcf1
LOC115489986
Plekha5
Ndufaf4
Ccdc43
Mfsd4a
Ankrd49
Rnase2b
Pqbp1
Trpv6
Dpagt1
Mecr
Gimap3
Isoc2b
Cdc14b
Pkig
Eif2d
Castor1
Ccdc181
Hist1h2br
Tor4a
Dhdds
Nol12
4931406P16Rik
Sh3rf1
Herc4
Abhd14a
Slurp2
Klf11
Fbxo38
C1galt1
Chst15
Ppp2r3c
Nipa2
Hnmt
Man2a2
Lsmem2
Exoc4
Srd5a3
Lrrc20
Mtrr
Sec14l5
Aagab
Pnpla7
Usp3
Arhgap29
Bik
Mrps11
Clpb
Ppwd1
Ccdc127
Gstt2
Wdsub1
Ppm1d
Osbpl7
Rnf183
Maged2
Cgas
Klhl38
Mapre2
Cops7b
Pla2g4b
Tdrp
Dgkq
Fastkd3
Gvin1
Cdc6
Mri1
Xirp1
Usp21
Ly86
Tbk1
Rnase1
Pi4k2b
Slc39a3
Rpp14
Abraxas2
Lrpprc
Plekha3
Fam3c
Smad4
Jmjd7
Vwa7
Fbxw17
Setd2
Cxcl13
Kiz
Rffl
Cyp4f17
Zbtb14
Magi1
Fbxo8
Myod1
Zfp799
Tgfbr1
Nfkbil1
D10Wsu102e
Tbc1d22b
Btbd6
Evi5l
Sgk3
Palb2
Ubiad1
Klhl20
Ints14
Grtp1
Klhl25
Zxdc
Edaradd
Rab3gap1
Efcab11
Fam78a
Tmem119
Ipo11
Zkscan14
Fbxl4
Plxna3
Mus81
Wdr81
Podxl
Xlr3a
LOC115488130
Exog
Bicral
Avl9
Cep76
Fmnl3
Dclre1b
Gm973
Sox12
Bbs2
Ovca2
Adgrg6
Gorab
Klhl17
Emc8
Pim2
Ccdc191
Srgap3
Slc26a11
Akap9
Tgfbrap1
Arid4b
Dpp4
Ubxn8
Lrrc8d
Ppp1r3d
Epop
Pak3
Ccnjl
Kif3a
Sik3
Cep120
Adgrf5
Zbtb41
Gnl3l
Irf8
Spata6
Btrc
Mrm2
Cox11
Vps18
Wdr31
Kank2
Sowaha
Acvr2b
Duxbl2
Kdr
Helq
Gpr68
LOC115489126
Cbll1
Kbtbd13
Nudt15
Atrip
Hcar1
Pla2r1
Pth1r
Grap2
Rad51b
Mettl4
Cep68
Nbeal1
LOC115488784
Ccdc162
Zdhhc14
Susd1
Akr1c14
Slc5a2
Tmem177
Gm5941
H3c6
Ttll1
Vmn1r58
Stmnd1
Spred1
Ttc28
Gm6958
Rapgef4
Rsf1
Gm5141
Tln2
Cyp2b9
Abcb9
Zfp74
Bbs9
Dok5
9130019O22Rik
Zfp873
Slc9a2
Gm3325
Il5
Abca8b
Slc1a3
Skint2
Ly6a2
Slc5a3
Ttll5
Il12rb1
Zc4h2
Enpep
1600014C23Rik
Ccdc15
Sobp
Ifi206
Gm4832
Chrna10
Gm42323
Siglec1
Hsd3b3
Efcab2
Cd160
Pdilt
Dnajb7
Il17b
Slamf1
Mfsd4b1
Zfp457
Slc6a4
Pcdhga12
Stard8
Pbld2
Nos1ap
Tnfaip8l3
Fcer1a
Pth2
Fam124a
Klra17
Rasd2
Armc2
Slc22a3
Ccbe1
Upk3b
Nos3
Tnfrsf8
Ostn
Ptger2
Lrriq3
Cdk5r1
Reln
Sycp3
Rhag
Slc22a22
Slc16a12
Adra1b
Psg17
Kcna1
Panx2
Ralyl
Zfhx4
Aifm3
Eddm3b
Slc2a7
Pip5kl1
Vmn1r181
Wnk3
Gm28802
Stpg3
LOC115489673
Hepacam
Gm36722
Cyp3a59
Rims4
Il21
Rex2
Dnah1
En2
Unique_to_HFD_1384
gene_symbol
Fdps
Ctnnb1
Eif4b
Rhoa
Acaa2
Serinc5
Kif5b
Map2k1
Smc1a
Gm4737
Trmt2a
Adam9
Gm5431
Washc2
Mtmr3
Il15
Phf8
Crnkl1
Kctd12b
Abhd10
Lyve1
Inpp4b
Gdf5
Zfp941
Dnajc6
Oxct2b
March10'
Hopx
Eef2
Serpinb5
Hnrnpc
Incenp
Dpt
Tmpo
Rrbp1
Mfsd1
Apol7a
Wls
Serp1
Lmnb1
Trp63
Mapk6
Ppp2r5c
Rhod
Plau
Hmgb3
Spc25
Fstl1
Inmt
Adipor1
Qars
Rnf14
Rnf141
Clcn2
Gadd45a
Cenph
Mob2
Pqlc3
Slc25a51
Nudcd2
Pfkfb4
Nup37
Zmpste24
Kctd20
Wdr45b
Farsb
Ahcyl2
Rabggta
Fubp3
Mtmr11
Crbn
Larp7
Pomt1
Diaph3
Mtbp
Eps15
Cntrob
Atf7ip
Ccl17
Krt36
Chm
Erfe
Polh
Vps41
Rbpj
Herpud2
Zcchc24
Rc3h1
Ubxn7
Cadm1
Scaper
Kbtbd2
Erlec1
Cma1
Wwox
Csnk1g1
Rp2
Cyp2w1
Dnal4
Rnf217
Rps6kc1
Gopc
Bard1
Nnmt
Aknad1
Atxn1
Mutyh
Gnb5
Kif13b
Cep128
Smoc1
Ro60
Gm40514
Hcst
Thg1l
Gulp1
Trim15
Gap43
Afg1l
Rftn2
Oxsm
Rec8
Rnf180
Tmc7
Pramef8
Plod2
Gm550
Gpr27
LOC115489044
Gab3
Pla2g12b
Tarm1
Pde1c
Col28a1
Atoh8
Gjc2
Abcc8
D930020B18Rik
Rims2
Nup210l
Odf3l1
Chac2
Ska1
Ttll3
Dhx34
E2f7
Dnaaf3
Cdk5rap2
Mphosph9
Pemt
9930111J21Rik2
Npcd
Abcg3
Zfp563
Hsd17b1
Col6a6
Dlgap1
Ccdc103
Gstm3
Mas1
Nkain2
Astn2
Syn1
Cd19
Elfn1
S100a10
Ceacam1
Hspa8
Ubc
Cst3
Trim29
Npm1
Taldo1
Ripply3
Cndp2
P4hb
Lamp2
Hnrnpf
Irf7
Id3
Col3a1
Ifit3b
G6pdx
Marcks
Ppp2ca
Hba-a1
Gdi2
Ppp1ccb
Nap1l1
Gpcpd1
Scarb2
Tcp1
Tm9sf3
Timp2
Mt4
Pclaf
Rrm1
Capn13
Cdk2ap2
Sh3pxd2a
Per1
Atp6v1a
Dynlt3
Serinc3
Racgap1
Flna
Bcl2l15
Glo1
Rab2a
Nans
Ipo7
Ttc22
Plekha1
Kdsr
Ddx6
Hnrnph2
Ccl6
Casp8
Glyr1
Lima1
Fam168b
Hprt
Copz1
Ltbp4
Pafah1b1
Fkbp9
Slc39a6
St13
Rad51
Dad1
Apcdd1
Vps4b
Usp2
Asf1b
Znrd1
Gss
Fbxl3
Stat3
Rnf149
Lmnb2
Snd1
Cdc42ep3
Fkbp5
Mrpl38
Tlr5
Dnajb11
Akr1b10
Dnmt1
Necap2
Bmpr1a
Ddhd1
Amotl1
Iqgap3
Rfc3
Tnfaip1
Tfg
Nras
Nudt5
Cbx1
Chtf8
Yipf4
Pigu
Eid1
Ndufaf2
Tpd52l2
Cdca5
Fbxw11
Deaf1
Traf7
Syvn1
Leng1
Fermt3
Thbs4
Raver1
Wwtr1
Brox
Fam118b
Fbxo34
Ap4s1
Smarca5
Micall1
Cdca4
Lrrc8b
Snn
Atf1
Api5
Mis12
Ankrd9
Snx8
Rcn3
Atp13a3
Dcaf7
Trip13
Erf
Col5a3
Clcn3
Rabl6
Mad1l1
Cdc45
Vangl1
Atf7
Tvp23b
Gatad1
Purb
Crcp
Dapk1
Rad51ap1
Mob4
Pf4
Prpf18
Nubp1
Cwf19l2
Map3k1
Ppp2r1b
Arrdc2
Tspyl1
Gatad2b
Gng10
Sept11'
Ccdc28b
Sulf2
Foxk1
Ago1
Pds5a
Nsl1
Sh3pxd2b
Lhfp
Lrba
Rabgap1
Tssc4
Slc38a10
Mgat5
Usp46
Limd1
Slc9a6
Ttc1
Cul4b
Col5a2
Pten
Dlg3
Hikeshi
Cenpu
Ccnt2
Exph5
Cir1
Rfk
Nbdy
Ubn1
Shtn1
Dpysl3
Rasa1
Tm7sf3
Notch2
Fbn1
Slc25a10
Mcpt4
Stil
Ccdc77
Sapcd2
Kdelr3
Cbl
Wdr47
Dctn4
Mapre1
Epn2
Slc4a7
Rbm12
Cstf1
Tnpo1
Sbno1
Tgfb3
Odf2
E2f1
Lrp6
Erlin2
Elmsan1
Zfp101
Ccl22
Irs2
Akr1c13
Ccdc61
Ppp2r5e
Wdr90
Smu1
Appl1
Golga2
Dnajc10
Ube2w
Mcm10
Bptf
Tdp1
Col14a1
Loxl2
Wdfy3
Sdc3
Slc30a6
Dennd4c
Mtg1
Nfatc2ip
Arsb
LOC115487367
Arhgap33
Il6ra
Nedd1
Ppp1r13b
Robo1
Rest
Gm29804
Tnrc6b
Ap3s2
Pid1
Eya3
Nacc2
Chpf2
Rnmt
Zfp961
Zbed6
Mcm8
Med28
Zfp35
Sass6
Stx3
Fam180a
Slc38a7
Ticrr
Pqlc2
Vangl2
Gm46430
Cryzl1
Mrtfb
Asap1
Col12a1
Adamts5
Itih5
Eda2r
Zfyve16
Aplf
Srgap2
Cep57l1
Zfp516
Prickle2
Ctbs
Meak7
Grhpr
Cadm3
Lhfpl2
Chl1
Bag4
Loxl4
Stk3
Abcc5
4931414P19Rik
Lrig2
St3gal2
Tagln3
Usp31
Rundc1
Maml3
Ttc23
Fam216a
Slc36a4
D7Ertd443e
Slit3
Scgb2b2
Kif26a
Pign
Bloc1s5
Ggt1
Ubn2
Bicc1
Rttn
Hdac4
Ypel4
Rgl1
Ccdc138
Pus7l
Virma
Npy1r
BC052040
Rad51c
Polq
Frem2
Cdk12
Il31ra
Zbtb26
Galnt5
Zfp574
Pdia5
Ldlrad4
Cd33
Gli3
Ift122
Kcnmb4
Zfp551
Tmprss7
Morn4
Slc5a5
Sgsm2
Mtif3
Rmi2
Sct
Gdf15
Ifnar1
S100b
Chrd
Atp6v1g2
Smyd4
AI429214
Ptgis
Gpr55
Zfp870
Ms4a14
AW551984
Sgtb
Vash1
Zfp521
Cplane1
Adra2a
Abcg4
Cyp27b1
Ralgps1
LOC108169010
Zfp382
Kctd7
BC024063
Fam171b
Rims3
St6galnac4
Klf8
Adcy1
Gm38499
Enox1
Tgm7
Gpr137c
Katnal1
Gm5640
D430019H16Rik
Gucy2c
Majin
Gng3
Dcpp1
Nutm1
Uggt2
Hykk
Zp2
Lmx1b
Mtnr1b
Olfr1396
Pramel7
Pnma3
Hcrtr1
Dscaml1
Chrna4
LOC115490159
Arhgap36
Tyms
Ezh2
Espl1
Eme1
Wrap53
Zbed3
Dicer1
Map3k4
Uprt
Mdm1
Zfp607a
Lurap1
Gxylt2
Sult1c2
Gm32719
Ak7
Gm34507
Map1a
Zfp37
Catsper3
Epha3
Camkv
Ces2c
A830010M20Rik
Gpr1
Sds
Cacna2d2
2410137M14Rik
Oprd1
Lrrc18
Pcdhb13
Gper1
Lipf
Kpna7
Phox2a
Tdrd6
Gdf11
Nyap2
Lrtm2
Tafa2
Myh7b
Krt13
Actb
Krt19
Perp
Adh1
Sfn
Gp2
Aqp5
Nccrp1
Calr
Sparc
Slc25a5
Isg15
Hnrnpa1
Pdia3
Tmprss4
Mab21l4
Smdt1
Gm20594
Psap
Sumo2
Ywhaq
Gm9573
Eps8l2
Dsc3
Ndufs8
Hnrnpl
Uqcrc1
Cd63
Selenop
Irf6
Stfa1
Ddx17
Ddost
Ran
Anxa5
Csnk1a1
Hspe1
Wdr1
Kif1c
Morf4l1
Tk1
Ifngr1
Oasl1
Krt35
Bspry
Chchd10
Ywhae
Rtp4
Lgals1
Cd164
Dst
Slfn4
Syt8
Tmed9
Gale
Zbp1
Ddb1
Actr3
Pof1b
Vps35
Mob1a
Nop53
Calu
Serinc1
Tubb6
Gpi1
Hif1a
Blvrb
Sept7'
Hjurp
Dctpp1
Hba-a2
Sdc4
Rnaset2b
Sar1a
Ppp2r5b
Rrm2
Caprin1
Fam173a
Ankrd13a
Cldn3
Prkar1a
Elovl5
Htra1
Mvp
Azin1
Lsm8
Aqp4
Rab11a
Tspan9
Mcu
Acp5
Mtpn
Nfix
Mrpl13
Pin4
Ramac
Prim1
Ccl21a
Tcf25
Cracr2b
Xaf1
Irf3
Nop58
Psmd1
Adam8
Top2b
Snrpc
Lsm5
N4bp3
Rfc2
Serbp1
Nrm
Kmt5a
Gpnmb
Clip4
Dync1li2
Taf13
Pmf1
Capn15
Fen1
Hirip3
Apol9a
Ss18l2
Eif4ebp2
Slc44a1
Melk
Myh9
Tipin
Bud23
Shmt2
Lsm2
Acvr1b
Rab1a
Ugdh
Msl1
Gng12
Gm46156
Dut
Mrpl34
Zfp664
Pam
Zcchc17
Atad2
Copa
Snrpb2
Tmx2
Baz1b
Gm41844
Vdr
Ets2
Tex261
Efnb1
Tdrd7
Nutf2
Pja2
Klhl21
Ciao2b
Cd34
Mapk1
Sgms1
Fgfr2
Ptges
Sbf1
Cilp
Mff
Apol9b
Actl6a
Serinc2
Brms1
Csnk2a1
Ube2e2
Dnaja4
Pola2
Id4
Gadd45g
Il13ra1
Tspan4
Etl4
Fbxo5
Scamp1
Megf9
Polr2b
Ifi211
Ccndbp1
Actr1a
Plek2
Ifi44
Ttc7
Gins1
Kctd10
Cxcl3
Haus5
Cdkn2c
Eif1ax
Copb1
Dcps
Pdf
Dapk3
Bak1
Srp72
Eif2s1
Hax1
Timp1
Zfp511
Chaf1a
Las1l
Tnc
Hspb7
Rbm47
Rin1
Acot11
Hspbp1
Nudt8
Tmem265
Glipr1
Slc52a3
2610528J11Rik
Syce2
Eln
Cnot3
Smoc2
Pmm2
Rbbp4
Cdh3
Nt5c2
Sptbn2
Cfdp1
Tgfbr2
Alg8
AW549877
Scnn1a
Vav2
Emp3
Exosc10
Areg
Asah1
Ccdc58
Tulp4
Tceal8
Plekhh3
Otud6b
Tmx3
Gstk1
Stx8
Mrpl10
Zfp966
Rtraf
Letm1
Med6
Zc3hav1
Ccdc34
Slain2
Nfs1
Wwc1
Afap1l2
Rsad1
Ube2t
Ociad2
Fscn1
Atp6v1c1
Slc25a37
Mrps22
Smim15
Ak6
Nfya
Ywhag
Gid8
Arfrp1
Glg1
Phf5a
Coa4
Ezh1
Sgsm3
Tars2
Mpp1
Fam210b
Zfp266
Pdpk1
Ap2b1
Mrps18b
Arhgap1
Man2c1
Adgra3
Rhoj
Brd8
Klf13
Pkn3
Angptl7
Setd5
Uhmk1
Tedc1
Cenpk
Atxn10
Luzp1
Rb1cc1
Herc6
Bmpr2
Idnk
Eef1e1
Rrad
Nudt22
Cntfr
Dda1
Pxk
Bnip2
Dtl
Plxna1
Rab22a
Pex7
Gpalpp1
Traf4
Cse1l
Tnpo2
Ube2a
Ano1
Tada3
Trim13
Tfap2b
Mtmr9
Pip4k2c
Cmc2
Cnih4
Igsf9
Slmap
Gmppb
Odf2l
Prrc1
Cyb5d1
Proser3
Ern1
Haus8
Strip1
Mtmr6
Pard3
Ppp1r10
Tmem68
Nktr
Nsd1
Dppa5a
[truncated: 787 more rows]
