# Supplementary material for: High-fat intake reshapes the circadian transcriptome profile and metabolism in murine meibomian glands
Source: Front Nutr. 2023 Mar 16;10:1146916. doi: 10.3389/fnut.2023.1146916 (PMC10062204; doi:10.3389/fnut.2023.1146916)
Supplement: Supplementary Table 3 — Rhythmic genes in each time-series cluster of NC- and HFD-fed MGs in Figure 4. [file Table_3.XLSX]

## Sheet: Supplementary Table 3
NC_Unique_1059
Cluster1_in NC_298	Cluster2_in NC_337	Cluster3_in NC_161	Cluster4_in NC_263
Snx14	Smyd2	Tmem176b	H2bc4
Ppfia4	Frmd5	Gm39972	Chmp2b
Gm2240	Ifitm3	Gm40862	Ing4
Anxa2	Mgp	Mal2	Cdkn1b
Dstn	Pbp2	Lce1m	Zranb2
Tcp11l2	Stt3b	2310050C09Rik	Gnmt
Slc22a5	Mcm2	Adamtsl5	Kpna2
Lgi2	Shmt1	Lce1l	Tuba1c
Lama3	Mvb12a	Bid	Spop
Trim2	Aph1a	Sh2b3	Nde1
Wipi1	Ms4a6c	Pnpo	Pole3
Slc17a5	Snf8	LOC108167440	Papola
Tjap1	Ccz1	Otud4	Dhx32
LOC115488787	Nmral1	C030006K11Rik	Txnl4b
Antxr1	Fbxo7	Cyp2a4	Lrrc36
Kmt5b	Il15ra	Wfdc12	Etnk2
Fermt1	Tubd1	Ccdc154	Col18a1
Mxra7	Ccl12	Skint9	Cenpq
Rapgef3	Surf6	Cbr2	Zfp426
Fchsd1	Wrap73	Emp1	Cdc73
Gm7694	Ifi214	Anxa1	Actr3b
Zer1	Tmem129	Gm42368	Fam110b
Zfp618	Tube1	Gm43305	Pcdh12
Vgll1	Lag3	Id1	H1f3
Lpar2	3110040M04Rik	Ccnd1	Chst3
Amer1	Kbtbd8	Mid1ip1	Fhad1
Ric8a	Srxn1	Vat1	Nkapl
Mycbpap	Gpr171	Avpi1	Dchs2
Itih2	Fam72a	Jag2	Vcp
4930590J08Rik	Cd96	Zfp36l1	Pnrc2
2200002D01Rik	Gfi1	1700047I17Rik2	Akr1e1
Car12	Gm33373	Smagp	Kif20a
Sqstm1	Pgbd5	Gm40525	Knstrn
Tmem248	Fam71b	Vopp1	Hsdl2
Wdr26	Hspd1	Tmem173	Hspa4l
Crot	Prr13	Rac3	Clic4
Cirbp	Lsm3	Trip10	Tubb2a
Itga6	Fkbp4	Plscr3	Muc15
Fbxo32	Naa20	Smpdl3b	Cdkn2d
Ahnak2	C1qa	Vsig10l	Utp3
Prxl2c	Psmc3	Slc16a2	Tmcc3
Plekhg6	Tle5	Ckap4	Dars
Gsta2	C1qc	Lce1b	Arfgap2
Ip6k2	Pglyrp4	Ifrd2	Fzr1
Epb41l4b	Rorc	Trpv4	Ankrd40
Clstn1	Txn2	Exosc5	Ripk2
Nfe2l3	Ssr1	Ap2a2	Dhrs4
Lama5	Lrrc59	Lce1c	Prr11
Vsig10	Tubg1	Cipc	5031439G07Rik
Ube2h	Adh5	Fjx1	Clptm1
Rasgef1b	Eif4a3	Qtrt1	Atg5
Pcmtd2	Pold2	Dusp7	Terf1
Epha4	Immt	Plbd2	Tmem167b
Tacc1	Aarsd1	Ydjc	Ankrd46
Fndc1	Nop16	Cygb	Nfyb
Usp53	Rpa3	Prodh	Kera
Tom1l2	Naa50	Mfsd14a	Mipep
Irak2	Slc7a5	Trp73	Cdc23
Lamc2	Pole4	Rhbdl3	Rnaseh2c
Rab17	Gsr	Paxx	Mpv17
Gigyf1	Stt3a	Klf15	Strbp
Rsph3a	C1ra	Zdhhc20	Fam83a
F2r	Msh6	Vegfd	Ksr1
Ulk3	Ung	S100pbp	Ift80
Arhgap12	Setd6	Ier5l	Cop1
Kidins220	Mrps6	Sema3d	Tbc1d19
Mia2	Dctd	Ccdc85b	Nudt13
Tns2	Nop2	1810010H24Rik	Cbs
Pgap1	Ms4a6b	Rln3	Snapc3
Dcaf4	Coq2	Tmem8	Mettl14
Fam234a	Myg1	LOC100044068	Sema3c
Mpp5	Paqr4	Cyp2d26	Zfp260
Lin7c	Rrn3	Fam131c	Rexo5
Ankzf1	Ccne2	Tfap4	Usp9x
Col4a6	Aunip	Ap5s1	Dio2
Insr	Rab21	Asic3	Pus3
Usp22	Cd72	Skint5	Cdkl2
Nfat5	Fbln2	Btnl6	Kifap3
Haghl	Eif2b1	Ltf	Armc8
Vps39	4930579G24Rik	Arg1	Tbc1d8b
Atg14	Mesd	Slc6a6	Trmt2b
Ppp6r2	Larp4	Mall	Tenm4
Upb1	Lipa	Ctsh	Slc25a43
Dock7	Cox18	Mcl1	LOC102640673
LOC108168956	Setdb2	Plcd1	LOC115488343
Plekhm1	Mbnl3	Ephx1	Lce3b
Rnf2	Lrrc58	H60c	Zfp9
Papolg	Spata5	Slc39a4	Rnf144a
Arhgef10	Slc35b4	Clca3b	D3Ertd751e
Mecom	Phf11c	Krt77	Arsk
Tirap	Klrc1	Nptn	Ttc21b
Braf	Orc1	Galnt3	H2bc9
Scmh1	Cmklr1	Tnfsf10	2700049A03Rik
Ooep	Tmem186	Dlk2	Zfp418
LOC102634078	Tdrd3	Ssh3	Atp1b4
Tfdp2	Car11	P2ry2	Rnf32
Maml2	Vps13a	Lgalsl	Gm7972
Apc	Mettl21e	Osbpl2	Gnao1
Grid2ip	Jam2	Blnk	Gm960
Gm27021	Map4k1	B3galt5	4930503B20Rik
Zmym2	Dok3	Agap3	Mak
Lrrc71	Spdya	Tmem79	Best3
Sgsh	Lair1	Pdgfa	Gpr62
Nudt16	BC147527	Cdc42ep5	Omg
4933428G20Rik	Slx4	Sdr9c7	Sstr1
Tmem8b	Itk	Adap1	Ubald2
2810021J22Rik	Pms1	Ctnnal1	Adgrg1
Ccdc173	Cib3	Rusc1	Exd2
Lypd2	Rem2	Pigyl	Ar
A930033H14Rik	Fgl1	Agps	Lrrc9
Gm40755	Calcr	Cbx6	Angpt2
Fgf12	Ikzf1	Magi3	Fndc11
Nek5	Mrpl17	Cluh	Lonrf2
Fscn3	H2ac12	Wnt10a	Fign
Tle2	Dipk1c	Vnn1	Foxn4
Pik3ca	Hrh4	Chka	Gabrb2
Sec31b	Snph	Pbx3	Myrfl
Gm35091	B3gnt5	Slc23a4	Mlc1
Spata46	H2-K1	Cdk18	Asic2
Sytl5	H2-D1	Matn2	Arl6ip1
Sult1b1	Shisa5	Inafm2	Epcam
Btnl9	Sh3bgrl3	Casp14	Vegfa
Loxhd1	Arhgdia	Lce1i	Polb
4931406B18Rik	Cs	Slc35b2	Gm2506
Aqp3	Ppa1	Mef2d	Asb2
Upk3bl	Ywhah	Orm1	Sun2
Cdo1	Ppib	Mgmt	Nfe2l1
Pmm1	Raly	Mob3c	Plpp3
St6galnac2	Phb2	Wfdc5	Hr
Cmas	Fam241a	Aspa	Ccl27b
Pdcd4	Cct6a	Brpf3	Fitm2
Rapgefl1	Ahsa1	Sh3rf1	Rassf6
Acpp	C1qbp	Slurp2	Hmgn5
Pcolce	C3	Pnpla7	Abhd17c
Ece1	Ly6c1	Gstt2	Phkb
Ehf	Cct3	Ppm1d	Clpx
Prss8	Ass1	Osbpl7	Exosc9
Hbp1	Ifi205	Mri1	Zc3h15
Gas6	H2-Q9	Rffl	Ldah
Slc12a2	Timm23	Zbtb14	Aip
Cyp27a1	Gmnn	Magi1	Tmigd1
Acer3	Ppil1	Xlr3a	Mfap1b
Ddr1	Tfdp1	Fmnl3	Mxd3
Osbpl9	Cuta	Sox12	Aida
Rmnd5a	Ube2m	Slc26a11	Gcat
Erbb3	Ap1s1	Ppp1r3d	Maged1
Slc34a2	Tcf19	Ccnjl	Yme1l1
Mxd4	Mitd1	Sowaha	H4c9
Mfap3l	Ostc	Duxbl2	Tcf12
Usp19	Mcm6	Pla2r1	Hsbp1l1
Hpgds	Ccnd3	Grap2	Pdcl
Ctdsp2	Aars	Susd1	Uros
Syf2	C1s1	Ly6a2	Uqcc1
Tmprss2	Timm8a1	Gm4832	Brd7
Slc27a1	Slc25a39	Slamf1	Alkbh7
Cxadr	Syngr2	Rasd2	Cyb5r4
Esyt3	Mcm5	Ccbe1	Taco1
Abtb1	Nudt21	Tnfrsf8	Fip1l1
Ptpn13	Rbmxl1	Ptger2	Elp3
Slc25a24	Il1a	Ralyl	Ppp1r3b
Crim1	Cltb	Il21	Fopnl
Lrrfip1	Slc35b1		Wnk1
Kdm5b	Mcm4		Kpna6
Ccdc9b	Sec13		Tes
Abhd4	Erp29		Edn3
Rit1	Adrm1		Cog6
Cpne3	Dnaja2		Ttc32
Ubxn2a	Saa3		Ap3m1
Man2b2	Timm50		Ttc4
Tet3	Gorasp2		Cep44
Pik3ip1	Sf3b4		Rnase2b
Dgkz	Spc24		Eif2d
Sft2d2	Ipo5		Ccdc181
Tmem106b	Ms4a4b		Hist1h2br
March7	Slfn9		Dhdds
Mbtps1	Phb		Ppp2r3c
Usp6nl	Akirin2		Hnmt
Reep3	Rrs1		Lsmem2
Golim4	Nolc1		Exoc4
Sema4c	Nxt1		Lrrc20
Cdc42bpg	Prkar2a		Sec14l5
Ripor3	Sfrp2		Aagab
Inpp5k	Sf3a2		Arhgap29
Tbc1d17	Hells		Ppwd1
Rab15	Ppp5c		Pla2g4b
Ttc5	Cd47		Xirp1
Bsdc1	Mrpl2		Rnase1
Abcc1	Cfap298		Pi4k2b
Cldn8	Chaf1b		Slc39a3
Ptprh	Mthfd1		Abraxas2
Gm5617	Ube2l3		Fbxo8
Mthfsd	Hars		Tbc1d22b
Klc4	A430005L14Rik		Evi5l
Reps2	Ubap2		Sgk3
Hdac11	Nup205		Ints14
Krba1	Dynlt1b		Klhl25
Hes6	Scamp4		Edaradd
Pik3r2	Cnot9		Efcab11
Fam114a2	Nudt9		Ipo11
Brap	Tmem251		Fbxl4
Arvcf	Cpsf4		Mus81
Cnst	Smndc1		Gm973
Tbl1x	Serpinb10		Bbs2
Commd5	Nkg7		Gorab
Ttc3	Tcirg1		Ccdc191
Chst10	Tiprl		Dpp4
Wwc2	Rmdn3		Pak3
Svil	Elp5		Kif3a
Paqr5	Dnaja3		Cep120
Trnp1	Cenpw		Zbtb41
Trp53i11	Pole2		Gnl3l
Uap1l1	Farsa		Spata6
Clcf1	Nfic		Cox11
Plekha5	Npc2		Wdr31
Mfsd4a	Cpne1		Kdr
Trpv6	Pinx1		LOC115489126
Isoc2b	Sephs2		Kbtbd13
Cdc14b	Tex30		Nudt15
Castor1	Utp4		Atrip
Tor4a	Gnl1		Rad51b
4931406P16Rik	Ppme1		Mettl4
Herc4	Tfrc		Slc5a2
Klf11	Gch1		Gm5941
Fbxo38	R3hdm1		H3c6
Chst15	Gfm1		Ttll1
Man2a2	Pradc1		Vmn1r58
Usp3	Gmps		Stmnd1
Bik	Txnl1		Gm6958
Wdsub1	Ccdc80		Rapgef4
Maged2	Slfn1		Tln2
Klhl38	Parp1		Cyp2b9
Tdrp	Csnk2a2		Zfp74
Dgkq	Gemin6		Dok5
Smad4	Psmg1		Zfp873
Jmjd7	Cd84		Slc9a2
Vwa7	Alg3		Slc1a3
Setd2	Rab35		Skint2
Kiz	Rgs3		Ttll5
Cyp4f17	Ccn1		Enpep
Zfp799	Timm9		Ccdc15
Tgfbr1	Kpna3		Sobp
Nfkbil1	Pld4		Hsd3b3
Btbd6	Cd3eap		Efcab2
Grtp1	Tcof1		Dnajb7
Zxdc	Anapc11		Il17b
Rab3gap1	H2-DMa		Mfsd4b1
Zkscan14	Rabl2		Pcdhga12
Plxna3	March5		Tnfaip8l3
Wdr81	Rpf2		Fam124a
LOC115488130	Mad2l1bp		Slc22a3
Bicral	Htra2		Ostn
Avl9	Ltbp1		Sycp3
Adgrg6	Lancl2		Adra1b
Klhl17	Cd3e		Kcna1
Srgap3	Mrpl1		Zfhx4
Akap9	Bysl		Pip5kl1
Arid4b	Kras		Vmn1r181
Lrrc8d	Yars2		Stpg3
Sik3	Tmem106a		Hepacam
Btrc	LOC115489986		Gm36722
Vps18	Ndufaf4		Cyp3a59
Kank2	Ccdc43		Rims4
Acvr2b	Ankrd49		Dnah1
Hcar1	Pqbp1
Cep68	Dpagt1
Nbeal1	Mecr
LOC115488784	Gimap3
Ccdc162	Pkig
Ttc28	Nol12
Rsf1	Abhd14a
Abcb9	C1galt1
Bbs9	Nipa2
9130019O22Rik	Srd5a3
Il5	Mtrr
1600014C23Rik	Mrps11
Chrna10	Clpb
Gm42323	Ccdc127
Pdilt	Rnf183
Zfp457	Cgas
Pbld2	Mapre2
Nos1ap	Cops7b
Pth2	Fastkd3
Armc2	Gvin1
Upk3b	Cdc6
Lrriq3	Usp21
Cdk5r1	Ly86
Rhag	Tbk1
Slc22a22	Rpp14
Psg17	Lrpprc
Panx2	Plekha3
Aifm3	Fam3c
Eddm3b	Fbxw17
Slc2a7	Cxcl13
Wnk3	Myod1
Gm28802	D10Wsu102e
LOC115489673	Palb2
Rex2	Ubiad1
En2	Klhl20
	Fam78a
	Tmem119
	Podxl
	Exog
	Cep76
	Dclre1b
	Ovca2
	Emc8
	Pim2
	Tgfbrap1
	Ubxn8
	Epop
	Adgrf5
	Irf8
	Mrm2
	Helq
	Gpr68
	Cbll1
	Pth1r
	Zdhhc14
	Akr1c14
	Tmem177
	Spred1
	Gm5141
	Gm3325
	Abca8b
	Slc5a3
	Il12rb1
	Zc4h2
	Ifi206
	Siglec1
	Cd160
	Slc6a4
	Stard8
	Fcer1a
	Klra17
	Nos3
	Reln
	Slc16a12
HFD_Unique_1384
Cluster1_in HFD_459	Cluster2_in HFD_325	Cluster3_in HFD_198	Cluster4_in HFD_402
Washc2	Map2k1	Fdps	Ctnnb1
Mtmr3	Smc1a	Acaa2	Eif4b
Kctd12b	Gm4737	Trmt2a	Rhoa
Inpp4b	Hnrnpc	Gm5431	Serinc5
Dnajc6	Incenp	Il15	Kif5b
March10	Tmpo	Gdf5	Adam9
Eef2	Lmnb1	Oxct2b	Phf8
Dpt	Hmgb3	Hopx	Crnkl1
Wls	Spc25	Rrbp1	Abhd10
Adipor1	Gadd45a	Apol7a	Lyve1
Rnf14	Cenph	Serp1	Zfp941
Mob2	Nudcd2	Rhod	Serpinb5
Mtmr11	Pfkfb4	Inmt	Mfsd1
Crbn	Larp7	Clcn2	Trp63
Eps15	Pomt1	Rabggta	Mapk6
Atf7ip	Diaph3	Erfe	Ppp2r5c
Krt36	Mtbp	Hcst	Plau
Chm	Cntrob	Atoh8	Fstl1
Vps41	Polh	Ttll3	Qars
Herpud2	Dnal4	Pemt	Rnf141
Ubxn7	Bard1	9930111J21Rik2	Pqlc3
Cadm1	Mutyh	Gstm3	Slc25a51
Scaper	Cep128	Nkain2	Nup37
Erlec1	Gm40514	Taldo1	Zmpste24
Cma1	Trim15	Ripply3	Kctd20
Wwox	Afg1l	Cndp2	Wdr45b
Cyp2w1	Gm550	Irf7	Farsb
Rps6kc1	Gab3	Id3	Ahcyl2
Gopc	Nup210l	Ppp2ca	Fubp3
Gnb5	Chac2	Gpcpd1	Ccl17
Kif13b	Ska1	Capn13	Rbpj
Smoc1	Dhx34	Cdk2ap2	Zcchc24
Ro60	E2f7	Per1	Rc3h1
Gulp1	Cdk5rap2	Nans	Kbtbd2
Rftn2	Mphosph9	Ttc22	Csnk1g1
Oxsm	Npcd	Ltbp4	Rp2
Rec8	Abcg3	Usp2	Rnf217
Rnf180	Hsd17b1	Fkbp5	Nnmt
Tmc7	S100a10	Mrpl38	Aknad1
Gpr27	Ceacam1	Necap2	Atxn1
LOC115489044	Hspa8	Rfc3	Thg1l
Col28a1	Ubc	Deaf1	Gap43
Gjc2	Npm1	Syvn1	Pramef8
Abcc8	P4hb	Leng1	Plod2
D930020B18Rik	Hnrnpf	Ankrd9	Pla2g12b
Odf3l1	Ifit3b	Snx8	Tarm1
Dnaaf3	G6pdx	Rabl6	Pde1c
Zfp563	Pclaf	Arrdc2	Rims2
Dlgap1	Rrm1	Tssc4	Col6a6
Ccdc103	Racgap1	Dlg3	Syn1
Mas1	Bcl2l15	Ccnt2	Cd19
Astn2	Casp8	E2f1	Elfn1
Cst3	Hprt	Wdr90	Trim29
Hba-a1	Rad51	Gm29804	Lamp2
Scarb2	Dad1	Stx3	Col3a1
Tm9sf3	Asf1b	Rundc1	Marcks
Timp2	Znrd1	D7Ertd443e	Gdi2
Mt4	Gss	Pus7l	Ppp1ccb
Serinc3	Lmnb2	Npy1r	Nap1l1
Glo1	Snd1	Slc5a5	Tcp1
Rab2a	Cdc42ep3	Gdf15	Sh3pxd2a
Kdsr	Tlr5	Chrd	Atp6v1a
Ddx6	Dnajb11	Smyd4	Dynlt3
Glyr1	Akr1b10	Nutm1	Flna
Lima1	Dnmt1	Hcrtr1	Ipo7
Fkbp9	Ddhd1	Ak7	Plekha1
Apcdd1	Iqgap3	A830010M20Rik	Hnrnph2
Vps4b	Tnfaip1	Gper1	Ccl6
Fbxl3	Tfg	Nyap2	Fam168b
Rnf149	Nudt5	Lrtm2	Copz1
Yipf4	Cbx1	Adh1	Pafah1b1
Eid1	Pigu	Aqp5	Slc39a6
Fbxw11	Ndufaf2	Nccrp1	St13
Wwtr1	Cdca5	Isg15	Stat3
Ap4s1	Traf7	Tmprss4	Bmpr1a
Snn	Fermt3	Mab21l4	Amotl1
Tvp23b	Thbs4	Smdt1	Nras
Mob4	Raver1	Gm9573	Chtf8
Cwf19l2	Fam118b	Eps8l2	Tpd52l2
Map3k1	Fbxo34	Ndufs8	Brox
Tspyl1	Smarca5	Uqcrc1	Micall1
Gng10	Mis12	Oasl1	Cdca4
Ccdc28b	Trip13	Chchd10	Lrrc8b
Sulf2	Mad1l1	Rtp4	Atf1
Foxk1	Cdc45	Slfn4	Api5
Ago1	Rad51ap1	Syt8	Rcn3
Rabgap1	Nubp1	Tmed9	Atp13a3
Mgat5	Nsl1	Gale	Dcaf7
Usp46	Lrba	Zbp1	Erf
Slc9a6	Hikeshi	Blvrb	Col5a3
Pten	Cenpu	Ppp2r5b	Clcn3
Exph5	Rfk	Fam173a	Vangl1
Cir1	Slc25a10	Cldn3	Atf7
Nbdy	Stil	Elovl5	Gatad1
Ubn1	Ccdc77	Mvp	Purb
Tm7sf3	Sapcd2	Rab11a	Crcp
Notch2	Cstf1	Cracr2b	Dapk1
Mcpt4	Odf2	Xaf1	Pf4
Epn2	Zfp101	Irf3	Prpf18
Tgfb3	Ccdc61	N4bp3	Ppp2r1b
Lrp6	Smu1	Capn15	Gatad2b
Irs2	Mcm10	Apol9a	Sept11
Akr1c13	Tdp1	Ss18l2	Pds5a
Golga2	Nfatc2ip	Baz1b	Sh3pxd2b
Ube2w	LOC115487367	Tdrd7	Lhfp
Loxl2	Arhgap33	Ptges	Slc38a10
Wdfy3	Mcm8	Sbf1	Limd1
Sdc3	Sass6	Apol9b	Ttc1
Mtg1	Ticrr	Dnaja4	Cul4b
Il6ra	Aplf	Pola2	Col5a2
Ppp1r13b	Cep57l1	Gadd45g	Shtn1
Robo1	4931414P19Rik	Tspan4	Dpysl3
Nacc2	Rttn	Ifi44	Rasa1
Chpf2	Ccdc138	Pdf	Fbn1
Rnmt	BC052040	Dapk3	Kdelr3
Zbed6	Rad51c	Hspb7	Cbl
Med28	Polq	Rbm47	Wdr47
Fam180a	Zfp574	Acot11	Dctn4
Slc38a7	Pdia5	Nudt8	Mapre1
Pqlc2	Rmi2	Tmem265	Slc4a7
Vangl2	Atp6v1g2	Slc52a3	Rbm12
Cryzl1	Gpr55	Nt5c2	Tnpo1
Asap1	Ms4a14	Scnn1a	Sbno1
Col12a1	Gm38499	Areg	Erlin2
Itih5	Gm5640	Plekhh3	Elmsan1
Zfyve16	Olfr1396	Wwc1	Ccl22
Srgap2	Tyms	Slc25a37	Ppp2r5e
Prickle2	Ezh2	Arfrp1	Appl1
Ctbs	Espl1	Coa4	Dnajc10
Meak7	Eme1	Sgsm3	Bptf
Grhpr	Wrap53	Tars2	Col14a1
Cadm3	Zbed3	Mrps18b	Slc30a6
Chl1	Mdm1	Man2c1	Dennd4c
Bag4	Sds	Angptl7	Arsb
Abcc5	Gdf11	Herc6	Nedd1
Lrig2	Krt13	Idnk	Rest
Tagln3	Actb	Nudt22	Tnrc6b
Maml3	Krt19	Cntfr	Ap3s2
Ttc23	Sfn	Pxk	Pid1
Slc36a4	Calr	Dtl	Eya3
Slit3	Slc25a5	Tada3	Zfp961
Scgb2b2	Pdia3	Gmppb	Zfp35
Kif26a	Gm20594	Strip1	Gm46430
Ggt1	Sumo2	Dppa5a	Mrtfb
Ubn2	Hnrnpl	Camsap3	Adamts5
Hdac4	Stfa1	Xlr4c	Eda2r
Ypel4	Ddost	Tonsl	Zfp516
Rgl1	Ran	Slc12a4	Lhfpl2
Frem2	Hspe1	Igip	Loxl4
Il31ra	Wdr1	Cutc	Stk3
Galnt5	Tk1	Pus1	St3gal2
Ldlrad4	Ifngr1	Sox13	Usp31
Kcnmb4	Bspry	Sec14l1	Fam216a
Zfp551	Actr3	Malsu1	Pign
Tmprss7	Tubb6	Ciao3	Bloc1s5
Morn4	Gpi1	Fbrsl1	Bicc1
Sgsm2	Hjurp	Znfx1	Virma
Sct	Dctpp1	Wdr55	Cdk12
S100b	Rrm2	Hdac10	Zbtb26
AI429214	Ankrd13a	Gm13309	Cd33
Ptgis	Azin1	Alg12	Gli3
Sgtb	Lsm8	Ralb	Ift122
Zfp521	Aqp4	Fyb2	Mtif3
Cplane1	Mcu	Il4i1	Ifnar1
Adra2a	Acp5	Rsad2	Zfp870
Abcg4	Mrpl13	Pidd1	AW551984
Cyp27b1	Pin4	Sowahb	Vash1
Ralgps1	Prim1	Sirt6	LOC108169010
Kctd7	Nop58	Rhebl1	Zfp382
Fam171b	Adam8	Tubgcp6	BC024063
Rims3	Snrpc	Neil1	St6galnac4
Klf8	Lsm5	Nup214	Katnal1
Adcy1	Rfc2	Zgrf1	Dcpp1
Enox1	Nrm	Rpp40	Zp2
Tgm7	Kmt5a	B3galt4	LOC115490159
Gpr137c	Pmf1	Syt12	Uprt
D430019H16Rik	Fen1	Nat14	Zfp607a
Gucy2c	Hirip3	Gchfr	Map1a
Majin	Melk	Pi4kb	Catsper3
Gng3	Tipin	Cpne7	Epha3
Uggt2	Bud23	H4c4	Phox2a
Hykk	Shmt2	Dcdc2b	Myh7b
Lmx1b	Lsm2	Zfp428	Sparc
Mtnr1b	Rab1a	Zfp940	Hnrnpa1
Pramel7	Ugdh	Ddx43	Psap
Pnma3	Gm46156	Prima1	Ywhaq
Dscaml1	Dut	Gje1	Irf6
Chrna4	Mrpl34	LOC115486489	Anxa5
Arhgap36	Atad2	Sec1	Csnk1a1
Dicer1	Tmx2	Apoh	Morf4l1
Map3k4	Nutf2	Hif3a	Ywhae
Lurap1	Ciao2b	Satb2	Lgals1
Gxylt2	Actl6a	LOC115486439	Ddb1
Sult1c2	Serinc2	Chd5	Pof1b
Gm32719	Brms1	Cphx2	Vps35
Gm34507	Fbxo5	Otog	Mob1a
Zfp37	Ifi211	Iqub	Calu
Camkv	Gins1	Mbl1	Serinc1
Ces2c	Cxcl3		Hif1a
Gpr1	Haus5		Sept7
Cacna2d2	Cdkn2c		Sdc4
2410137M14Rik	Dcps		Sar1a
Oprd1	Bak1		Caprin1
Lrrc18	Eif2s1		Prkar1a
Pcdhb13	Zfp511		Htra1
Lipf	Chaf1a		Mtpn
Kpna7	Las1l		Ramac
Tdrd6	Hspbp1		Ccl21a
Tafa2	Glipr1		Psmd1
Perp	2610528J11Rik		Top2b
Gp2	Syce2		Serbp1
Dsc3	Cnot3		Taf13
Cd63	Pmm2		Eif4ebp2
Selenop	Rbbp4		Slc44a1
Ddx17	Cdh3		Myh9
Kif1c	Cfdp1		Msl1
Krt35	Alg8		Zcchc17
Cd164	Vav2		Copa
Dst	Exosc10		Snrpb2
Nop53	Ccdc58		Gm41844
Hba-a2	Mrpl10		Tex261
Rnaset2b	Letm1		Efnb1
Tspan9	Med6		Mapk1
Nfix	Zc3hav1		Cilp
Tcf25	Ccdc34		Csnk2a1
Gpnmb	Ube2t		Il13ra1
Clip4	Mrps22		Etl4
Dync1li2	Smim15		Polr2b
Acvr1b	Ak6		Actr1a
Gng12	Nfya		Plek2
Zfp664	Phf5a		Kctd10
Pam	Brd8		Eif1ax
Vdr	Pkn3		Copb1
Ets2	Tedc1		Srp72
Pja2	Cenpk		Hax1
Klhl21	Eef1e1		Timp1
Cd34	Dda1		Tnc
Sgms1	Traf4		Rin1
Fgfr2	Ube2a		Eln
Mff	Cmc2		Tgfbr2
Ube2e2	Odf2l		Emp3
Id4	Proser3		Tceal8
Scamp1	Haus8		Otud6b
Megf9	Ppp1r10		Tmx3
Ccndbp1	Gon7		Zfp966
Ttc7	Dnttip2		Rtraf
Smoc2	Poc1a		Slain2
Sptbn2	Thyn1		Nfs1
AW549877	Dcp1a		Ociad2
Asah1	Pole		Fscn1
Tulp4	Dscc1		Ywhag
Gstk1	Haspin		Glg1
Stx8	Pola1		Mpp1
Afap1l2	Vrk1		Pdpk1
Rsad1	Kbtbd4		Ap2b1
Atp6v1c1	Med19		Rhoj
Gid8	Cactin		Uhmk1
Ezh1	Clspn		Rrad
Fam210b	Cep192		Bnip2
Zfp266	Ptpn2		Rab22a
Arhgap1	Dsn1		Pex7
Adgra3	Tgfb1		Gpalpp1
Klf13	Rad54l		Cse1l
Setd5	Zranb3		Tnpo2
Atxn10	BC030867		Trim13
Luzp1	Cep89		Mtmr9
Rb1cc1	Gfer		Cnih4
Bmpr2	Gas2l3		Slmap
Plxna1	Rph3al		Cyb5d1
Ano1	Pdik1l		Ern1
Tfap2b	Men1		Tmem68
Pip4k2c	Clp1		Nsd1
Igsf9	Nup160		Hcfc1
Prrc1	Recql4		C1d
Mtmr6	Slc25a45		Yipf6
Pard3	Mettl6		Myef2
Nktr	Tbc1d2		Efcab14
Mlana	Zdhhc6		Mrpl50
Irgq	Bcar3		Tusc3
Ctns	Il18r1		Ankrd17
Ostm1	Glyat		Tatdn2
Dcun1d1	Zdhhc2		Zbtb22
Elk4	Cep72		Atrnl1
Zfp609	Ddias		Gle1
Zhx1	Atp10a		Tfb2m
Trappc2	Sclt1		Atf2
Rab8b	Cit		Fem1b
Bcas3	Podnl1		Slc37a3
Aga	Glipr2		Atxn1l
Ccdc186	Atr		Amz2
Ccl11	Dis3l		Knop1
Cnot6l	Tent4a		Zc2hc1a
Fn1	Cdk20		Usp8
Lrp4	Tmem138		Gprc5b
Zbtb4	H2bc8		Serpinb9
Kif3b	Zmym1		Socs7
Lgr5	Ptrh2		Col5a1
Tspan17	Atn1		Exoc2
Rars2	Glt8d1		Hivep1
Smug1	Mlh1		Zbtb38
Ino80	Blm		Plaur
Tcf4	Fbxl8		Fndc3b
Gigyf2	Srbd1		Yy1
Pex11b	Brip1		Lbp
Numbl	Slc9a5		Tbl1xr1
Dnajc16	Tkfc		Abl2
Frs2	Kif24		Qser1
Syne2	Ppp1r14d		Xrcc4
Vamp1	Traf3		Commd10
Ntn1	Dtwd1		Ston2
Rab40b	Gcnt1		Sbf2
Trps1	Fsbp		Ctr9
Hspa2	Brca2		Sde2
Zbtb44	Xkr5		Kcnn4
Cds2	Stfa2l1		Vps33a
Vtcn1	Kbtbd6		Fam172a
Manba	Sh2b2		AI597479
Lrrn4cl	Zswim3		Fv1
Taf9b	1700012B07Rik		Sipa1l3
Fam114a1	Gm32204		Ccpg1os
Mcf2l	Foxf1		Pknox1
AU040320	Gnrhr		Cd209a
Hepacam2	Samd3		Col4a2
Pot1a	Col2a1		Nubpl
Fam117b	Cyp26a1		Tmem263
Zscan25			Ubfd1
Kdm4a			Lysmd3
Rnf41			Klhl12
Mb21d2			Ccl2
Trim23			Mtg2
Setx			Btbd11
Steap3			Rbm45
C9orf72			Gtf3c3
Vps35l			Mbtps2
Ube3b			Cbfa2t2
Atg2b			Anapc1
Vwa2			Ttf1
Thbs2			Xrn1
Scara5			Dynap
Evi5			Ttl
Cyp2j9			Znrf3
Zfp608			Meox1
Spg20			Fcrls
Mapk8ip1			Zfp652
Lgi4			Spg11
Zfp874b			2610002M06Rik
Ndrg4			Enox2
Slc38a9			Prkg1
Slc25a26			Cd83
Foxo1			Cdk14
Sema3b			Ints12
Med13l			Lats1
Bnc1			Dusp19
Foxj2			Gm6710
Traf6			C1qtnf6
LOC115489314			Pde5a
Arsi			Rc3h2
Axin2			Zfp729b
Lyplal1			Cacna1g
A630026N12Rik			Mmp19
Rbl2			Steap2
Abhd18			AW554918
Akap11			Xrcc2
Plagl1			Cpz
Creb5			Rom1
Kazald1			Trdmt1
Lrrc61			Zfp518b
Ptgfr			Zeb1
Pald1			Rsph1
Cpa3			Prr14l
Prmt6			Fer1l6
Cps1			Mbd5
Atp6v0d2			Itgb3
Kmt2c			Wnt2
Senp7			Zfp449
Slc45a2			Milr1
C1qtnf1			LOC115487414
F13a1			Colec12
Dbn1			Slco1a6
Rbbp9			Rnf112
Nkd1			Garnl3
Lztfl1			Hoxd10
Ttc30b			Akap12
Mical3			Il7
Rab44			Slc2a10
Shld2			A930007A09Rik
Gm45871			Ccl24
Mpv17l			Pcyt1b
Nynrin			Bmpr1b
Ccn4			Gm5414
Srr			Cdkl5
Adamts9			Lgals2
Vti1a			Tbxas1
Alg1			Npm2
Mynn			Gm3973
Pramef12			Cd55b
Gpr143			Htr2a
Pi15			Myo7a
Qpct			LOC100503047
Tbc1d16			Wnt7a
Nrip3			Tafa1
Adgrd1			Gpc5
Dhtkd1
Dmrt2
4930512M02Rik
Psd3
Dixdc1
Ift57
Abcd1
Egfl6
Fan1
Fgfrl1
Adgrb1
Wnt3a
Scrn1
Chst11
Alx1
Slc6a13
Serac1
Il17rd
Ccdc8
Agrp
Ttc12
Muc16
Gm20684
Bex2
Diras2
Crispld1
Lix1
Slc24a4
Sdk2
Atp8a2
Trpc4
4930578I06Rik
Lrrc3
LOC115486940
Fbxl18
Tmod2
Syp
Ascl4
Capn6
Cabp7
Pdzrn4
Scgb3a1
Icam5
Abca4
Flt4
Adamts17
Dock3
LOC100862043
Unc79
Cep295nl
Dync1i1
Dnah8
Zfp575
Gm18905
Tmprss6
Morc1
Tmem151b
