# Supplementary material for: High-fat intake reshapes the circadian transcriptome profile and metabolism in murine meibomian glands
Source: Front Nutr. 2023 Mar 16;10:1146916. doi: 10.3389/fnut.2023.1146916 (PMC10062204; doi:10.3389/fnut.2023.1146916)
Supplement: Supplementary Table 4 — Expression levels of lipid-related DEGs for NC- and HFD-fed MGs in Figure 6A. [file Table_4.XLSX]

## Sheet: Supplementary Table 4
gene_symbol	NC_ZT0	NC_ZT3	NC_ZT6	NC_ZT9	NC_ZT12	NC_ZT15	NC_ZT18	NC_ZT21	HFD_ZT0	HFD_ZT3	HFD_ZT6	HFD_ZT9	HFD_ZT12	HFD_ZT15	HFD_ZT18	HFD_ZT21
Fabp3	20.44	19.44	24.3467	17.9967	17.67	13.3	23.13	15.1033	55.1333	42.58	44.9533	44.6933	51.48	70.6267	49.8667	37.1167
Hmgcs2	1.90333	1.95667	1.57	1.75333	2.56	1.19	1.43333	1.72333	3.91333	2.71	3.73333	4.32	3.74333	3.02333	1.96667	2.70667
Pdk4	14.9733	16.83	12.0533	8.92333	9.94333	5.56	8.07333	7.89667	29.9633	28.8533	21.6767	15.5	19.51	13.8567	8.35	19.1633
Ucp3	4.43	6.11	8.48667	3.95667	5.21667	2.55	4.60667	4.35	9.83667	10.1033	8.16667	4.36333	9.20333	9.30333	6.77333	6.45
Cpt1b	10.39	10.42	11.3867	8.84333	7.59	7.21333	11.4167	8.42667	16.58	11.8167	14.25	10.5467	15.3967	16.9133	11.5133	9.32
Cox7a1	59.9967	63.75	67.2767	62.0333	56.0867	48.2233	81.5833	57.86	78.4867	91.3067	98.99	74.52	102.29	96.7467	76.0533	62.62
Gsta2	34.65	34.3767	37.6433	33.16	32.81	28.4867	27.91	29.7267	35.59	35.8667	38.3367	34.05	43.31	55.8767	43.4167	46.4433
Cox8b	75.4033	77.7133	77.01	74.75	63.6633	54.6067	110.527	67.5267	97.1533	101.253	126.733	91.21	108.68	99.75	94.7	77.2133
Svip	7.21	6.35667	7.07	6.23	5.63667	4.47667	6.26333	4.94667	8.00667	8.02667	8.35333	7.49	8.89667	7.77333	5.49333	5.82667
Ces1e	10.2833	9.31333	9.18	8.48333	12.3467	8.00333	7.06333	8.67	10.6633	10.4967	11.3167	10.2767	13.8267	12.62	8.30667	11.4567
Cyp2w1	0.716667	0.663333	1.1	1	1.07667	0.826667	0.566667	0.406667	0.866667	1.06667	1.52	2.56333	1.62	1.36667	0.65	0.643333
Serpina12	0.136667	0.25	0.163333	0.64	0.563333	1.94333	0.203333	0.14	0.123333	0.2	0.24	10.1533	1.74	0.16	0.1	0.693333
Fabp4	25.1533	30.0667	27.0633	26.6333	25.3933	24.85	39.93	27.3	31.6367	29.95	40.1367	36.28	35.32	40.0233	36.5933	33.2933
Mup19	0	0	0	0	0	0	0	0	0.0633333	0.03	0.0533333	0.1	0	0	0	0
Ces1a	0.283333	0.173333	0.143333	0.203333	0.226667	0.283333	0.213333	0.286667	0.296667	0.353333	0.24	0.206667	0.203333	0.483333	0.373333	0.476667
Paqr5	5.31333	5.86333	6.37667	6.36667	5.70667	5.76333	3.91667	3.68667	6.08	5.94333	6.96667	6.19333	7.84	8.44333	5.5	5.09
Zbtb20	0.24	0.28	0.216667	0.256667	0.226667	0.226667	0.333333	0.28	0.3	0.316667	0.366667	0.293333	0.303333	0.32	0.35	0.306667
Cyp24a1	0.07	0.113333	0.0933333	0.0866667	0.0466667	0.0766667	0.126667	0.103333	0.143333	0.0933333	0.166667	0.18	0.193333	0.21	0.133333	0.08
Hsd17b13	0.25	0.55	0.216667	0.32	0.206667	0.21	0.313333	0.193333	0.386667	0.396667	0.536667	0.703333	0.653333	0.206667	0.26	0.423333
Acsm2	0.0966667	0.0833333	0.103333	0.06	0.1	0.0866667	0.0466667	0.08	0.15	0.0866667	0.106667	0.113333	0.17	0.12	0.0633333	0.0966667
Pou2f3	2.34667	2.58	2.40667	2.55333	2.19667	2.89667	1.88333	2.3	2.77333	2.67	2.63	8.45333	3.04333	2.78667	2.05333	2.26667
Osbpl6	1.93667	1.67667	1.67	2.07	2.12333	2.22333	1.69667	1.55667	2.14333	1.60333	2.42333	1.80667	3.22667	3.33333	1.82667	1.89333
Ffar3	0.01	0	0.01	0.0233333	0	0.0233333	0	0.01	0	0.01	0.16	0.02	0.02	0.02	0.01	0.0533333
F2	0.123333	0.186667	0.13	0.126667	0.113333	0.12	0.0766667	0.183333	0.18	0.196667	0.216667	0.16	0.146667	0.15	0.236667	0.2
Cyp4f15	4.48333	4.06667	2.92333	3.58	4.03333	1.89333	1.73	1.86667	3.31	3.54667	3.56667	4.17667	4.95333	4.71333	3.48	5.20667
Cyp4a29	0	0	0.01	0.01	0	0	0	0	0.01	0.01	0.01	0.0833333	0.02	0	0	0.01
Akr1b7	107.877	104.047	123.78	114.323	118.98	65.7467	61.3167	69.74	123.657	126.637	114.333	99.02	133.64	143.457	100.25	129.193
Baiap2l2	0.296667	0.426667	0.396667	0.3	0.153333	0.37	0.35	0.283333	0.483333	0.403333	0.373333	0.923333	0.71	0.343333	0.33	0.403333
Atcay	0.81	0.836667	0.963333	1.02333	0.863333	0.543333	0.776667	0.83	1.47333	1.09333	1.28667	1	1.41667	1.49333	0.74	0.753333
Disp3	0	0.00666667	0.00666667	0.0166667	0.01	0.00666667	0.00666667	0.01	0.0166667	0.01	0.0233333	0.0166667	0.0133333	0.02	0.01	0.00666667
Obscn	8.80667	7.98	9.74333	9.36333	8.43667	7.23	7.85333	7.74333	12.26	9.11	11.5733	8.09	12.7267	14.1767	10.6333	7.04333
Calm5	0.56	0.5	0.383333	1.21333	0.896667	3.46333	0.96	0.386667	0.24	0.476667	0.896667	15.87	2.75333	0.806667	0.226667	1.20667
Pla2g5	0.0733333	0.12	0.0466667	0.0733333	0.133333	0.15	0.0766667	0.0233333	0.0566667	0.08	0.13	0.66	0.236667	0.04	0.0433333	0.14
Rbp7	0.566667	1.01667	0.913333	0.426667	0.633333	0.353333	0.676667	0.81	0.6	0.976667	0.863333	1.11333	0.823333	1.23333	0.833333	0.746667
Gm8978	0	0.00333333	0	0	0	0	0	0	0.01	0	0.01	0.02	0	0	0	0
Nr5a1	0	0	0	0	0	0	0	0	0.0133333	0	0	0	0	0.00666667	0.00666667	0
Aqp7	0.853333	0.96	0.75	0.776667	0.636667	0.816667	1.01333	0.76	1.02333	1.00667	1.26667	0.796667	0.773333	1.26667	0.993333	0.816667
Sytl5	0.166667	0.166667	0.21	0.176667	0.186667	0.133333	0.11	0.13	0.186667	0.236667	0.246667	0.176667	0.273333	0.21	0.153333	0.18
Acnat2	0.59	0.543333	0.443333	0.573333	0.473333	0.446667	0.42	0.72	0.693333	0.76	0.753333	0.506667	0.706667	0.713333	0.543333	0.606667
Pnlip	0	0	0	0	0	0	0	0	0	0	0	0.0266667	0.0133333	0.0133333	0	0
Mup9	0	0	0	0	0	0	0	0	0	0.0533333	0	0	0.0166667	0	0	0
Calm4	106.043	167.707	95.23	116.957	78.4233	168.073	143.927	112.963	79.07	92.41	93.7633	1114.52	102.58	49.84	94.4267	115.403
Lipn	0.886667	0.88	0.89	0.823333	0.846667	1.26333	1.08	1.14333	1.45	1.12333	1.03	3.92	1.24333	0.516667	1.28667	1.25333
Sec14l5	3.12333	3.43333	2.52667	2.36333	1.46333	2.07667	2.74333	3.29333	4.96333	3.24333	4.18333	1.91	2.63333	3.84	3.56	2.41333
Plin5	1.61333	1.62333	1.56667	1.15	1.71667	0.946667	1.56333	1.33	2.24667	1.28667	2.37667	2.42333	2.33	2.11667	1.41667	1.71333
Abca5	0.92	0.873333	0.923333	0.95	1	0.916667	0.893333	0.756667	1.11333	1.05	1.02667	1.92667	1.18	1.04	0.68	0.906667
Esr2	0.156667	0.196667	0.166667	0.193333	0.253333	0.166667	0.196667	0.173333	0.2	0.193333	0.223333	0.233333	0.376667	0.326667	0.2	0.19
Psd2	0.31	0.456667	0.356667	0.43	0.463333	0.4	0.286667	0.356667	0.443333	0.4	0.493333	0.403333	0.346667	0.603333	0.426667	0.606667
Mapk10	0.0566667	0.0133333	0.0166667	0.0333333	0.01	0.02	0.05	0.0166667	0.0666667	0.04	0.0533333	0.0766667	0.05	0.04	0.02	0.0233333
Scube2	0.07	0.14	0.103333	0.0966667	0.0466667	0.1	0.166667	0.08	0.126667	0.133333	0.123333	0.253333	0.236667	0.103333	0.0566667	0.216667
Gstm7	0.606667	0.673333	0.493333	0.613333	0.343333	0.366667	0.55	0.42	0.766667	0.656667	1.03	0.55	0.593333	0.536667	0.463333	0.603333
Plcd4	2.64667	1.92667	3.59667	2.82667	1.70667	1.76667	2.95333	2.91667	4.15667	3.13667	3.85	2.41	4.25667	3.22667	2.58667	2.13333
Hsd11b2	0.146667	0.213333	0.2	0.136667	0.12	0.263333	0.186667	0.316667	0.486667	0.363333	0.28	0.226667	0.283333	0.263333	0.22	0.183333
Mest	0.43	0.506667	0.446667	0.44	0.433333	0.446667	0.44	0.44	0.563333	0.576667	0.566667	0.546667	0.526667	0.563333	0.46	0.51
Alox12b	0.456667	0.776667	0.21	1.17333	0.643333	1.95	0.346667	0.23	0.46	0.213333	0.203333	9.04333	1.19	0.206667	0.386667	0.43
Agpat4	1.51	2.56	1.87667	1.93	2.44333	3.94	2.12667	1.83	1.48	1.93667	2.11667	12.6667	3.27333	1.58	2.15333	2.34667
Akr1d1	0.103333	0.1	0.11	0.116667	0.0866667	0.0766667	0.06	0.153333	0.116667	0.17	0.166667	0.596667	0.0533333	0.113333	0.05	0.0766667
Erbb4	0.0566667	0.0366667	0.0466667	0.0533333	0.0466667	0.0433333	0.06	0.0633333	0.08	0.06	0.0666667	0.0633333	0.09	0.08	0.0333333	0.0533333
Mup22	0	0	0	0	0	0	0	0	0	0	0	0.146667	0	0	0	0
Abca4	0.12	0.15	0.08	0.06	0.0566667	0.13	0.11	0.113333	0.133333	0.116667	0.163333	0.22	0.206667	0.123333	0.07	0.0666667
Ces1b	1.69667	1.11	1.26333	1.41667	1.16333	1.68333	1.43667	1.85667	1.72667	1.35	1.46333	0.98	1.48	2.85	2.32333	2.26
Sftpc	1.08333	1.09	2.08333	1.59333	0.853333	2.26333	0.05	0.0233333	0.12	0.07	0.0966667	0.07	0.0233333	0.0466667	0.0466667	0.0466667
Trem2	2.99333	4.04	2.36333	4.84333	3.89	5.01	4.87	5.08333	1.92333	2.24	2.56667	2.20667	1.4	2.53333	1.90333	2.07333
Cybb	4.45333	4.43	3.42333	5.11333	4.19	9.4	5.75333	7.41667	2.81667	2.78	3.51333	3.01	1.94667	2.4	2.80333	3.17333
C3	26.2133	28.9067	20.5267	23.7233	31.6467	39.9767	34.8467	32.36	16.56	17.9	16.84	20.8267	13.26	15.2567	22.0867	23.0033
Sftpb	0.366667	0.196667	0.476667	0.373333	0.226667	0.543333	0	0.04	0	0.0366667	0	0.0133333	0	0.00666667	0.0466667	0
Ncf1	3.65	4.17	3.12667	4	3.98	6.01667	4.75	4.44667	2.53	3.06	3.06667	2.73667	2.08333	2.3	2.84667	3.35667
Ass1	37.2567	30.3767	30.14	35.0567	31.9767	47.9833	44.4233	39.2267	26.64	26.99	23.9033	25.2133	25.1767	33.5767	32.21	30.0867
Clec4e	1.38667	2.46	1.44667	2.58667	1.85333	4.24333	1.82333	3.30333	0.653333	1.21333	1.00667	1.11667	0.36	0.436667	0.926667	1.41
F10	0.723333	1.10333	0.846667	1.18667	0.723333	2.21333	1.17	1.17667	0.46	0.646667	0.6	0.81	0.246667	0.47	0.486667	0.773333
Alox12e	109.613	114.19	120.23	159.41	109.403	130.75	98.87	101.13	72	77.0667	86.84	90.3433	94.3333	69.9867	38.69	86.96
Slc2a1	47.4767	52.7667	44.2367	49.4167	34.5133	42.5733	52.89	55.16	32.25	37.2633	31.0167	40.2833	27.5267	23.9	36.62	43.9933
Cyba	31.87	38.6533	29.6933	35.99	45.6767	54.01	40.0767	38.0733	20.38	28.6333	24.98	27.2133	23.07	26.6633	32.62	31.24
Pla1a	0.65	0.69	0.743333	0.77	0.533333	0.886667	0.93	0.94	0.546667	0.5	0.51	0.456667	0.48	0.366667	0.356667	0.593333
Ncf2	2.64333	4.2	3.01667	3.55	3.21333	3.97	3.47333	3.65	2.11	2.83333	2.63333	2.71333	1.56667	1.88333	2.23667	2.92
Fcer1g	12.2433	16.1867	10.98	14.3	13.4133	19.9867	22.1733	20.6467	9.24667	12.45	11.5467	10.5233	5.82333	7.5	12.79	12.8867
Cyp4f18	1.35	1.93	1.55	1.79333	2.23	2.71	1.90667	2.00667	0.833333	1.24667	1.20667	1.14333	0.626667	1.09333	1.41333	1.62333
Cxcl2	3.77667	2.91667	3.08667	4.33333	3.83	4.38667	2.75667	5.69	1.32667	2.45333	1.66	1.74	0.816667	0.456667	2.46	2.81
Ptafr	1.48667	2.03667	1.46333	1.63667	2.16	2.83667	2.09667	2.09667	1.14	1.59667	1.35	1.02667	0.723333	0.836667	1.52333	1.45
Tnf	6.38667	5.71333	5.17	4.66333	7.08333	6.21667	5.00333	7.46	3.13	3.62667	2.32333	3.74667	2.88333	2.99667	5.49667	3.21667
Pltp	22.78	22.95	20.2533	23.8433	22.7467	26.73	27.84	26.2167	17.41	18.76	20.3333	19.1233	19.37	23.0067	20.05	21.1933
Rbp1	52.4867	63.25	52.42	57.15	50.5767	61.5433	73.4933	66.01	35.1567	47.4067	37.9033	41.6667	40.2	35.55	51.05	51.2633
Gpr174	0.08	0.0766667	0.0566667	0.05	0.08	0.233333	0.203333	0.11	0.04	0.02	0.04	0.0433333	0.0333333	0.0433333	0.0666667	0.0866667
Selp	0.51	1.05667	0.536667	0.566667	0.56	0.903333	0.973333	1.23667	0.496667	0.33	0.486667	0.6	0.25	0.276667	0.563333	0.49
Bpifa1	0.05	0.0333333	0.0333333	0.0333333	0.0166667	0.0833333	0	0	0	0	0	0	0	0	0	0
Fyb	2.09	2.56333	1.99667	2.26333	2.22667	3.76667	3.21	3.58	1.57667	1.76333	2.11	1.69	1.18333	1.77	2.21667	2.63333
Ccl3	0.663333	1.11667	0.966667	1.61333	0.91	1.65	1.07	1.19667	0.243333	0.816667	0.606667	0.643333	0.473333	0.143333	0.863333	0.933333
Pld4	3.63667	4.20333	2.57333	3.49333	3.30333	4.93333	5.03333	5.02667	2.9	2.79667	3.23667	2.77	2.01667	3.13333	2.91667	3.43333
Ccl5	4.69667	1.89333	1.45667	1.76333	1.33	23.2333	21.69	4.99667	3.18	2.96	2.56333	1.02	0.806667	2.32333	5.63	3.22667
Ncf4	2.69667	3.49	2.35	3.21667	3.48	3.62	3.61667	3.91667	1.39	2.41333	2.08667	2.13333	1.53667	1.76667	3.20333	3.27333
Tbxas1	0.526667	0.8	0.543333	0.646667	0.456667	0.93	0.603333	0.803333	0.423333	0.576667	0.46	0.436667	0.23	0.376667	0.39	0.4
Amer2	0.0733333	0.0766667	0.0966667	0.1	0.1	0.0833333	0.09	0.113333	0.0566667	0.05	0.0666667	0.0533333	0.0533333	0.0466667	0.0433333	0.0966667
Dpep2	1.2	1.56	1.10667	1.52333	1.33	2.29333	2.00667	2.44667	1.06667	0.853333	1.40667	1.44333	0.69	0.87	0.903333	1.3
Gsdma3	3.89333	5.42667	6.23	7.27	3.83667	4.24667	4.76667	5.08333	2.7	3.42	3.38333	5.25	2.54667	1.82333	1.95	4.22
Btk	0.436667	0.713333	0.466667	0.673333	0.556667	0.61	0.86	0.806667	0.453333	0.56	0.543333	0.573333	0.296667	0.34	0.39	0.463333
Lcn2	97.7133	93.0433	117.907	95.2	191.987	213.06	155.46	98.6633	55.2767	70.7867	60.1033	57.2733	48.0567	68.0567	117.787	115.527
Tlr6	0.22	0.31	0.28	0.2	0.34	0.29	0.283333	0.276667	0.18	0.133333	0.206667	0.176667	0.233333	0.103333	0.22	0.186667
Aoah	0.37	0.396667	0.323333	0.46	0.353333	0.65	0.54	0.536667	0.246667	0.326667	0.323333	0.326667	0.183333	0.18	0.376667	0.356667
